# Supplementary material for: Exosome-mediated bidirectional immune dysregulation in tuberculosis: proteomic profiling reveals strain-specific strategies of virulent H37Rv and attenuated H37Ra
Source: Front Immunol. 2026 Jan 23;16:1696299. doi: 10.3389/fimmu.2025.1696299 (PMC12876188; doi:10.3389/fimmu.2025.1696299)
Supplement: Supplementary file 2 [file Table1.xls]

## Sheet: Sheet0
© 2000-2017 QIAGEN. All rights reserved.
Diseases and Bio Functions	protemics12008_exo_RAvsNC_ANOVA_p_0.05_ratio_1.2 - 2017-06-26 03:20 下午	protemics12008_exo_RVvsNC_ANOVA_p_0.05_ratio_1.2 - 2017-06-26 03:22 下午
metabolism of protein	14.4686	21.6075
cell death	14.5795	17.8116
Viral Infection	14.2596	18.0035
cell movement	13.6223	18.3273
necrosis	15.3202	16.5299
Rheumatic Disease	12.7672	13.1686
development of vasculature	11.4107	14.0612
amyloidosis	16.2743	9.13599
catabolism of protein	11.5062	13.5544
angiogenesis	11.8526	13.1076
vasculogenesis	10.8919	13.8149
migration of cells	10.0399	14.5166
cell movement of leukocytes	10.4071	13.3808
leukocyte migration	10.8879	12.6442
Dementia	14.3854	8.25494
tauopathy	14.3395	8.28595
metabolism of carbohydrate	9.47156	13.1419
inflammation of joint	10.8714	11.7296
organismal death	9.86167	12.0243
Alzheimer disease	13.5128	8.2514
psoriasis	9.15908	12.5925
cell movement of myeloid cells	9.38494	11.6866
invasion of cells	10.7585	10.2952
apoptosis	9.90796	10.6396
aggregation of blood cells	10.1943	9.66856
lung tumor	9.42704	10.2659
invasion of tumor cell lines	9.20606	10.4366
respiratory system tumor	9.32544	9.98791
cancer	8.39334	10.8331
tumorigenesis of tissue	7.9909	10.8893
lung cancer	8.84978	10.0257
solid tumor	8.36728	10.2847
aggregation of cells	10.2264	8.39799
autosomal recessive disease	10.2572	8.33273
aggregation of blood platelets	10.1384	8.40979
cell proliferation of tumor cell lines	8.87845	9.61376
infection by RNA virus	7.81708	10.5544
non-melanoma solid tumor	7.84356	10.5086
cell movement of endothelial cells	7.40634	10.865
Infarction	7.25675	10.9505
neuromuscular disease	10.4179	7.78506
allergy	8.84804	9.22917
transport of molecule	9.51582	8.10073
arteriosclerosis	7.94018	9.48445
cell movement of phagocytes	7.52684	9.85221
cell death of osteosarcoma cells	8.1471	9.06459
malignant solid tumor	7.09899	9.86569
cell survival	8.80574	8.03673
lymphohematopoietic neoplasia	8.69111	8.14954
endothelial cell development	6.70785	10.1216
cell movement of mononuclear leukocytes	7.48699	9.31776
neoplasia of epithelial tissue	7.00661	9.75728
disorder of basal ganglia	9.09186	7.57227
cell death of tumor cells	7.93021	8.71962
interaction of protein	7.82173	8.77066
vascular lesion	7.80053	8.74443
abdominal neoplasm	7.3913	9.14866
non-traumatic arthropathy	8.78546	7.44848
cellular infiltration	8.58379	7.60734
chronic inflammatory disorder	8.29462	7.81686
adhesion of embryonic cells	7.53518	8.49178
morphology of cells	7.7179	8.30051
migration of endothelial cells	6.79002	9.20374
atherosclerosis	6.86902	9.05537
migration of phagocytes	6.79269	9.08013
hematological neoplasia	8.4575	7.38551
hydrolysis of protein	7.23481	8.50899
lymphohematopoietic cancer	8.15117	7.56305
benign thyroid nodule	6.48274	9.22107
metabolism of reactive oxygen species	6.96994	8.63122
proteolysis	6.96433	8.61482
Lymphoid Cancer and Tumors	8.08646	7.40309
progression of tumor	8.65475	6.82047
cell viability	8.01243	7.26934
synthesis of reactive oxygen species	6.72305	8.51435
export of molecule	7.90267	7.32942
development of epithelial tissue	5.99507	9.15524
Wound	7.59975	7.51213
cell death of cancer cells	6.88659	8.21911
autosomal dominant disease	6.42747	8.62903
enzymopathy	7.7374	7.31192
carcinoma	5.84727	9.04369
infection of cells	5.72472	9.15626
size of lesion	4.70573	10.163
metabolism of lipoprotein	5.52795	9.23607
binding of tumor cell lines	6.09873	8.5875
efflux of cholesterol	7.71242	6.96734
growth of tumor	8.47576	6.113
inflammation of organ	7.45609	7.128
hematologic cancer	7.94482	6.55626
binding of blood cells	4.96803	9.52114
liver lesion	5.66718	8.81209
adhesion of blood cells	5.2548	9.09863
Movement Disorders	8.12553	6.2237
cleavage of protein fragment	6.50496	7.8193
cell movement of tumor cell lines	6.94614	7.33003
acute coronary syndrome	5.89197	8.38305
growth of organism	4.68577	9.58813
metastasis	6.54495	7.71226
migration of tumor cell lines	7.2535	6.97596
myocardial infarction	5.14187	9.02344
organization of fibrils	8.27703	5.86518
migration of myeloid cells	7.30098	6.81931
neovascularization of organ	5.52833	8.42108
inflammatory response	6.6547	7.28964
transport of lipid	8.03645	5.80513
Dermatitis	7.80688	6.00228
activation of antigen presenting cells	7.21937	6.58757
cell death of muscle cells	6.65957	7.14268
abdominal cancer	6.18758	7.59226
blood clot	6.13647	7.5931
adhesion of tumor cell lines	6.15965	7.55217
cell movement of granulocytes	5.82848	7.8527
chronic kidney disease	6.20729	7.43318
expression of mRNA	5.08973	8.53719
morphology of connective tissue	7.40278	6.21048
formation of eye	6.0806	7.52469
cell viability of tumor cell lines	5.6683	7.93199
cell spreading	7.33406	6.24969
mammary tumor	5.45682	8.10606
migration of monocytes	6.52033	6.96982
quantity of protein lipid complex in blood	4.94262	8.49903
translation of mRNA	4.54246	8.89766
HIV infection	5.99612	7.39017
differentiation of connective tissue cells	7.00266	6.34895
translation of protein	4.71138	8.6223
primary hypercholesterolemia	6.42522	6.90405
transport of steroid	7.52229	5.71064
glucose metabolism disorder	6.70629	6.50929
carcinoma in lung	5.97704	7.23792
sensory system development	6.30582	6.90851
hydrolysis of protein fragment	6.21932	6.99381
digestive organ tumor	6.38577	6.78713
breast cancer	5.19009	7.9611
morphology of cardiovascular system	7.66389	5.43953
cell movement of monocytes	5.49379	7.59681
genitourinary tumor	4.22821	8.79347
cell death of tumor cell lines	5.70835	7.30086
neovascularization of eye	4.97567	8.01735
cell movement of smooth muscle cells	5.42414	7.49696
lymphoid cancer	6.74823	6.13651
outgrowth of cells	8.37366	4.48917
Hypertriglyceridemia	4.20777	8.57493
neovascularization	5.35579	7.39902
refractory multiple myeloma	7.54643	5.18374
neurological signs	6.22616	6.49021
transmission of lipid	5.30626	7.33539
adhesion of immune cells	5.16833	7.41113
inborn error of carbohydrate metabolism	7.06729	5.48543
synthesis of protein	4.14638	8.3769
hereditary connective tissue disorder	6.5243	5.98381
growth of blood vessel	5.53776	6.96982
morphology of body cavity	5.92728	6.56935
atopic dermatitis	6.65357	5.81772
tumorigenesis of genital organ	4.41329	8.05597
expression of protein	4.41317	8.04376
fatty acid metabolism	7.58127	4.87218
genital tumor	4.40423	8.04094
morphology of urinary system	4.95299	7.36009
diabetes mellitus	5.82457	6.46167
Huntington's Disease	6.23231	6.02884
nodule	4.87196	7.37968
urogenital cancer	3.97578	8.25708
outgrowth of neurites	7.6889	4.51557
hemolysis	4.48272	7.71827
abnormal morphology of liver	4.39833	7.76631
quantity of filaments	5.64154	6.50057
metastatic solid tumor	6.44538	5.68292
aneurysm	5.49777	6.59635
esterification of cholesterol	5.28828	6.76068
organization of collagen fibrils	7.72527	4.31172
morbidity or mortality	0	12.013
atherosclerotic lesion	4.6027	7.39902
vascularization of absolute anatomical region	4.6939	7.13614
metabolism of monosaccharide	4.52885	7.29846
lymphoproliferative malignancy	6.8106	4.95686
organization of filaments	6.47763	5.27539
proliferation of tumor cells	6.46413	5.27146
breast or ovarian cancer	5.64199	6.07956
systemic amyloidosis	5.52795	6.18542
dyskinesia	6.02784	5.6632
healing of wound	5.97609	5.71275
morphology of kidney	4.82079	6.82432
recurrent multiple myeloma	7.4631	4.12904
quantity of hdl cholesterol in blood	4.80969	6.74696
catabolism of lipid	5.26296	6.29221
transmigration of cells	7.00024	4.55073
growth of vessel	4.72669	6.81904
digestive system cancer	5.39502	6.14322
hepatobiliary system cancer	4.51945	7.00459
growth of neurites	7.3774	4.14468
binding of endothelial cells	5.23916	6.22399
homing of cells	4.14071	7.24374
TP53 mutation positive malignant solid tumor	7.02589	4.34934
unresectable TP53 mutation positive solid tumor	7.02589	4.34934
catabolism of carbohydrate	5.43074	5.92253
apoptosis of muscle cells	5.10379	6.22951
binding of granulocytes	4.81449	6.50057
liver cancer	4.20164	7.09437
mixed hyperlipidemia	3.92942	7.33539
migration of mononuclear leukocytes	5.17875	6.06392
Bleeding	3.7764	7.45712
liver tumor	4.1583	7.0658
necrosis of epithelial tissue	5.47494	5.74113
activation of cells	4.82273	6.39315
vascularization	4.9371	6.24647
metabolism of polysaccharide	5.85833	5.26477
genital tract cancer	3.89587	7.22669
hypersensitive reaction	6.02471	5.05576
progressive motor neuropathy	5.05408	5.99021
breast or colorectal cancer	5.2736	5.71717
metabolism of amino acids	5.54098	5.40608
activation of myeloid cells	6.56381	4.31703
inflammation of liver	5.73984	5.13696
abdominal aortic aneurysm	4.79201	6.08391
peroxidation of lipid	3.9279	6.93836
migration of connective tissue cells	4.87114	5.99355
glycogen storage disease	6.48274	4.37621
adhesion of embryonic cell lines	4.09311	6.76068
formation of vascular lesion	3.96431	6.84002
hyperlipidemia	3.96431	6.84002
aortic aneurysm	5.05213	5.73
thrombus	4.93646	5.83399
secretion of triacylglycerol	4.53427	6.20341
immediate hypersensitivity	5.84074	4.84731
cellular infiltration by leukocytes	5.47268	5.21281
development of head	5.19179	5.48194
binding of embryonic cell lines	4.25092	6.40057
adhesion of granulocytes	3.89129	6.71641
autosomal dominant myopathy	6.35991	4.21372
catabolism of acylglycerol	5.64869	4.92171
binding of epithelial cell lines	3.81844	6.74696
osteoarthritis	5.87761	4.68236
development of endothelial tissue	0	10.5534
inflammation of body cavity	5.28101	5.23658
attachment of cells	4.78999	5.68154
quantity of actin filaments	5.32573	5.13542
non-small cell lung cancer	4.85779	5.59618
chronic psoriasis	3.98926	6.43164
morphology of liver	3.75985	6.64638
cell movement of epithelial cells	5.6129	4.7898
cell movement of lymphocytes	5.29821	5.01772
differentiation of bone cells	5.81909	4.4902
morphology of eye	4.73847	5.54055
rheumatoid arthritis	5.3423	4.93149
development of sensory organ	4.71726	5.55505
bone lesion	5.78581	4.48223
migration of smooth muscle cells	4.37956	5.88699
development of body axis	5.26727	4.9924
binding of vascular endothelial cells	5.01767	5.19829
apoptosis of endothelial cells	4.18555	6.01966
inflammation of absolute anatomical region	5.54102	4.65962
activation of phagocytes	5.41086	4.78523
hyperlipoproteinemia	4.39367	5.75696
infection by HIV-1	4.28721	5.85756
fibrosis of liver	4.64695	5.4974
tetramerization of protein	4.18805	5.94144
systemic autoimmune syndrome	5.44689	4.658
generation of reactive oxygen species	4.26063	5.83399
binding of myeloid cells	4.26063	5.83399
abnormal morphology of body cavity	3.95008	6.1226
cell movement of connective tissue cells	4.98729	5.06442
morphology of vasculature	4.57472	5.47564
hereditary myopathy	5.7376	4.3104
transport of protein	5.13809	4.90899
abnormal morphology of cardiovascular system	5.45267	4.56157
T cell migration	3.82734	6.1667
infection by Hepatitis C virus	5.62176	4.32582
severe hypertriglyceridemia	5.18978	4.74187
adhesion of epithelial cell lines	3.73599	6.16059
binding of extracellular matrix	3.93973	5.94435
cell movement of neutrophils	4.23391	5.64598
non-insulin-dependent diabetes mellitus	5.37363	4.50135
abnormal morphology of articular cartilage	5.23067	4.6422
allergic pulmonary eosinophilia	5.35862	4.51122
transport of phospholipid	4.94043	4.91687
chemotaxis of myeloid cells	3.87927	5.95765
replication of virus	4.17153	5.61818
invasion of malignant tumor	4.46608	5.26494
adhesion of myeloid cells	4.13423	5.54164
familial amyloidosis	4.09311	5.56576
metabolism of hydrogen peroxide	5.46748	4.181
quantity of cells	4.44724	5.19118
cerebrovascular dysfunction	4.87065	4.76347
invasion of tumor	4.42964	5.18348
replication of RNA virus	3.92605	5.65773
recruitment of myeloid cells	5.41737	4.1272
Fibrosis	4.32549	5.20969
differentiation of osteoblasts	4.79595	4.67875
cell movement of T lymphocytes	3.73376	5.69772
tumorigenesis of epithelial neoplasm	4.10527	5.30266
failure of kidney	4.30612	5.02548
cell movement of epithelial cell lines	4.16523	5.13749
morphology of cardiovascular tissue	4.76927	4.52571
metabolism of terpenoid	3.89159	5.39808
catabolism of triacylglycerol	4.90297	4.31789
formation of hydrogen peroxide	4.90297	4.31789
morphogenesis of endothelial cells	4.52951	4.6839
afibrinogenemia	4.79565	4.34934
familial dementia	3.8807	5.26066
microtubule dynamics	4.1672	4.95471
binding of kidney cell lines	3.78556	5.25616
engulfment of cells	4.90034	4.12673
lysosomal storage disease	3.75805	5.2163
vascularization of cornea	3.78297	5.12066
binding of DNA	4.53112	4.33613
catabolism of polysaccharide	3.9279	4.91687
catabolism of L-amino acid	4.20907	4.58197
cell movement of embryonic cell lines	3.82036	4.96456
morphology of vessel	4.3026	4.47199
advanced lung cancer	4.22801	4.53152
cell movement of kidney cell lines	4.29549	4.35851
morphology of blood vessel	4.17096	4.47907
size of body	4.03532	4.59312
Lymphocyte migration	3.97862	4.57185
quantity of steroid	4.25736	4.28791
activation of leukocytes	4.2437	4.28128
connective or soft tissue tumor	4.04869	4.41585
connective tissue tumor	3.85859	4.58006
metabolism of sterol	3.96431	4.38581
familial Alzheimer disease	3.85048	4.48405
quantity of connective tissue	3.95599	4.32829
processing of RNA	3.90396	4.32592
infection of epithelial cell lines	0	8.07743
cell movement of sarcoma cell lines	0	7.96902
cell movement of vascular smooth muscle cells	3.77418	4.15287
infection of kidney cell lines	0	7.78607
cell movement of muscle cells	0	7.44487
infection of embryonic cell lines	0	7.40495
tyrosine phosphorylation of protein	7.32754	0
formation of epithelial tissue	0	7.28005
uterine tumor	0	7.20031
folding of protein	7.19593	0
binding of leukocytes	0	7.17519
activation of macrophages	7.1692	0
cell viability of myeloma cell lines	0	7.11876
proliferation of neuronal cells	7.04723	0
complement activation	0	6.99103
flux of lipid	0	6.90057
abnormal morphology of urinary system	0	6.88781
hypolipoproteinemia	0	6.84578
size of atherosclerotic lesion	0	6.83111
advanced malignant tumor	0	6.74398
motor dysfunction or movement disorder	0	6.73756
transmigration of leukocytes	6.603	0
primary systemic amyloidosis	6.55283	0
coagulation	0	6.53951
homotetramerization of protein	0	6.50678
hemostasis	0	6.49927
growth of lesion	0	6.49872
uterine cancer	0	6.49812
cell proliferation of breast cancer cell lines	0	6.47498
formation of filaments	0	6.41535
chemotaxis	0	6.36969
initiation of translation of protein	0	6.33369
CD20 positive non-Hodgkin lymphoma	6.32663	0
tumorigenesis of reproductive tract	0	6.3231
female genital neoplasm	0	6.30014
invasion of lymphoma cell lines	0	6.27484
peripheral vascular disease	0	6.23286
relapsed refractory multiple myeloma	6.18891	0
CD5 negative CD10 negative CD19 positive CD20 positive CD23 negative Waldenstrom macroglobulinemia	6.18891	0
abnormal morphology of kidney	0	6.1797
organization of extracellular matrix	0	6.1369
coagulation of blood	0	6.12564
atherogenesis	0	6.12238
low risk multiple myeloma	6.06131	0
proliferation of endothelial cells	0	6.02013
accumulation of phagocytes	0	6.00892
migration of muscle cells	0	5.98535
migration of fibroblasts	0	5.9781
formation of fibrils	0	5.91322
brain lesion	5.90755	0
light chain deposition disease	5.89193	0
metabolism of nucleic acid component or derivative	0	5.84492
familial combined hyperlipidemia	0	5.84185
replication of Influenza A virus	0	5.78634
grade 2-4 precursor T-cell lymphoblastic leukemia-lymphoma	5.74631	0
CD20 positive T-cell lymphoblastic lymphoma	5.74631	0
grade 2-4 T-cell lymphoblastic lymphoma	5.74631	0
invasion of melanoma cell lines	0	5.73
adhesion of kidney cell lines	0	5.72795
endometrial cancer	0	5.68693
metabolism of triacylglycerol	0	5.67697
CD20 positive acute lymphocytic leukemia	5.66346	0
invasion of digestive organ tumor	0	5.66169
size of infarct	0	5.66028
function of antigen presenting cells	0	5.65545
formation of aneurysm	0	5.64797
female genital tract cancer	0	5.64393
hydrolysis of nucleotide	0	5.58641
cell-cell contact of blood cells	5.58343	0
CD19 positive non-Hodgkin lymphoma	5.58343	0
hemolytic anemia	0	5.54972
CD20 positive diffuse large B-cell non-Hodgkin lymphoma	5.50606	0
immune response of cells	0	5.49714
cell movement of lymphatic system cells	5.48121	0
metabolism of L-amino acid	0	5.46917
concentration of sterol	0	5.45441
infection by Flaviviridae	5.44721	0
lymphoplasmacytoid lymphoma	5.43223	0
adhesion of stem cells	5.42291	0
untreated mantle cell lymphoma	5.42291	0
neovascularization of choroid	0	5.41094
lymphocytic neoplasm	5.39957	0
angioimmunoblastic T-cell lymphoma	5.37606	0
cell movement of bone cancer cell lines	0	5.35155
recruitment of phospholipid	0	5.33851
synthesis of fatty acid	5.31723	0
abnormal morphology of glomerular capsule	0	5.3023
synthesis of lipid	5.3017	0
migration of granulocytes	5.30021	0
quantity of S-adenosylmethionine	0	5.29837
metabolism of fructose-6-phosphate	0	5.29837
hepatocellular carcinoma	0	5.29835
infectivity of virus	5.27456	0
endocytosis	5.27443	0
mass of liver	0	5.26015
efflux of phospholipid	0	5.24667
pelvic cancer	0	5.24279
concentration of cholesterol	0	5.24107
diabetic complication	0	5.23409
symptomatic multiple myeloma	5.23067	0
abnormal morphology of vascular endothelial cells	5.22002	0
activation of tumor cells	5.22002	0
chemotaxis of granulocytes	0	5.21588
morphology of trabecular bone	5.20116	0
complement component deficiency	0	5.18374
morphology of cornea	0	5.18091
migration of epithelial cells	5.1791	0
refractory hematologic cancer	5.1791	0
immunodeficiency	0	5.17706
polymerization of protein	0	5.15729
relapsed mantle cell lymphoma	5.15373	0
peripheral arterial disease	0	5.12405
CD20 positive Waldenstrom macroglobulinemia	5.10674	0
proliferative glomerulonephritis	5.0893	0
head and neck neoplasia	5.07749	0
shape change of neuroglia	5.05863	0
systemic light chain amyloidosis	5.05863	0
function of macrophages	0	5.04978
lichen planus	0	5.02412
cytolysis	0	4.99223
morphology of endothelial cells	4.98556	0
function of blood cells	0	4.95407
binding of NFkB binding site	4.94565	0
relapsed hematologic cancer	4.93993	0
abnormal morphology of eye	0	4.93832
stage II multiple myeloma	4.92546	0
stage III multiple myeloma	4.92546	0
Hypercholesterolemia	0	4.9178
recurrent hematologic cancer	4.91444	0
accumulation of myeloid cells	0	4.9067
progressive multiple myeloma	4.90297	0
function of myeloid cells	0	4.90138
chemotaxis of leukocytes	0	4.89948
apoptosis of tumor cell lines	0	4.88753
hydrolysis of ATP	0	4.86186
abnormal morphology of abdomen	0	4.85231
cell movement of melanoma cell lines	0	4.84833
production of reactive oxygen species	0	4.82773
abnormal morphology of nephron	0	4.8207
uptake of D-glucose	0	4.81762
interaction of DNA	4.81567	0
disassembly of extracellular matrix	0	4.80272
alternative splicing of mRNA	0	4.80112
initiation of translation of mRNA	0	4.80112
shape change of blood cells	4.79999	0
efflux of L-triiodothyronine	4.79565	0
efflux of levothyroxine	4.79565	0
export of snRNA	4.79565	0
transmigration of myeloid cells	4.76759	0
autoimmune glomerulonephritis	4.76759	0
morphology of elastic tissue	4.76089	0
development of intervertebral disc	0	4.74187
invasion of pancreatic endocrine tumor	0	4.74187
uptake of cholesterol	0	4.74181
cell death of heart	0	4.73975
abnormal morphology of renal glomerulus	0	4.73906
steroid metabolism	0	4.72658
cell movement of hematopoietic cells	0	4.71513
organization of cytoskeleton	0	4.71448
morphology of heart	4.71392	0
adhesion of extracellular matrix	0	4.7052
uptake of carbohydrate	0	4.69643
stage I multiple myeloma	4.68147	0
formation of endothelial tube	0	4.67633
migration of sarcoma cell lines	0	4.67623
advanced malignant solid tumor	0	4.66648
angiogenesis of tumor	0	4.65798
area of atherosclerotic lesion	0	4.65505
recruitment of phagocytes	4.64935	0
intervertebral disc disorder	4.63083	0
age-related macular degeneration	0	4.6273
development of cornea	0	4.6273
adenoma formation	0	4.61791
uptake of monosaccharide	0	4.61223
secretion of molecule	4.60937	0
migration of liver cells	4.60647	0
invasion of cancer cells	0	4.6058
accumulation of antigen presenting cells	0	4.59998
damage of muscle	0	4.59998
migration of embryonic cell lines	0	4.59998
morphology of nervous system	4.58365	0
invasion of breast cancer cell lines	0	4.57937
accumulation of blood cells	0	4.57937
quantity of ldl cholesterol in blood	0	4.57198
amyotrophic lateral sclerosis	0	4.57008
migration of epithelial cell lines	0	4.5626
proteinuria	4.54246	0
permeability of blood-brain barrier	4.53427	0
Dupuytren contracture	4.52895	0
mantle cell lymphoma	4.52885	0
function of leukocytes	0	4.52771
proliferation of hepatic stellate cells	0	4.51788
angiogenesis of eye	0	4.51788
apoptosis of endothelial cell lines	0	4.51788
metabolism of nucleotide	0	4.51357
cell death of cardiomyocytes	0	4.51201
adhesion of endothelial cells	0	4.50555
translocation of phosphatidylserine	4.49844	0
lymphoreticular neoplasm	4.49529	0
female genital tract serous carcinoma	0	4.4902
synthesis of nucleotide	0	4.48847
development of atherosclerotic lesion	0	4.48405
familial hemolytic anemia	0	4.48405
experimentally-induced arthritis	0	4.48058
conversion of lipid	0	4.48058
tubulation of endothelial tissue	4.47756	0
cell movement of antigen presenting cells	0	4.47473
abnormal morphology of vasculature	0	4.47199
adhesion of gonadal cell lines	4.46467	0
relapsed Waldenström macroglobulinemia	4.46467	0
cell-cell contact of leukocytes	4.46467	0
inflammation of limb	4.46467	0
migration of antigen presenting cells	0	4.45953
mucinous adenocarcinoma	0	4.45553
binding of gonadal cell lines	4.45429	0
invasion of tumor cells	4.44452	0
concentration of lipid	4.44442	0
invasion of endothelial cells	0	4.44267
recruitment of leukocytes	4.42566	0
tubulation of cells	4.42251	0
homeostasis of cholesterol	0	4.41781
area of lesion	0	4.41315
eosinophilic inflammation	4.40233	0
cellular homeostasis	4.39997	0
activation of blood cells	0	4.39955
accumulation of leukocytes	0	4.39856
abnormality of articular cartilage	4.39749	0
morphology of respiratory tract	0	4.39707
cholangiocarcinoma	4.39367	0
polyarthritis	0	4.39269
deposition of extracellular matrix	0	4.38854
function of phagocytes	0	4.38204
stage I cancer	4.37956	0
cell movement of liver cells	0	4.37621
growth of connective tissue	0	4.36945
abnormal morphology of cornea	0	4.36243
urination disorder	4.3501	0
chronic hepatitis	4.34953	0
morphology of neurons	0	4.3291
migration of melanoma cell lines	0	4.32582
T-cell non-Hodgkin disease	4.31826	0
release of cholesterol	0	4.31789
abnormal morphology of elastic tissue	0	4.31789
cell movement of leukemia cell lines	4.31628	0
closure of wound	0	4.31276
injury of liver	4.29812	0
leukemia	4.29567	0
liquid tumor	4.29195	0
immune response of leukocytes	0	4.28721
grade 1 lymphocytic cancer	4.28508	0
tumorigenesis of carcinoma	0	4.28002
tumorigenesis of malignant tumor	0	4.27486
benign neoplasia	0	4.27153
IgA nephropathy	4.26983	0
HIV-HCV co-infection	4.25921	0
inflammation of footpad	4.25921	0
hydrolysis of lipid	4.25735	0
respiratory burst	0	4.25179
juvenile dermatomyositis	4.25092	0
adhesion of epithelial cells	0	4.23807
growth of epithelial tissue	0	4.22833
chronic renal failure	0	4.21784
binding of carcinoma cell lines	0	4.21641
bleeding time	0	4.21641
proliferation of endothelial cell lines	0	4.21372
fibrin clot	0	4.21076
multiple myeloma	4.20165	0
glycogen storage disease type II	4.19315	0
fibrinolysis	4.19315	0
familial hypercholesterolemia	4.19315	0
hematuria	4.19315	0
quantity of endothelial cells	0	4.18822
uptake of cholesterol ester	0	4.17749
infarction of brain	4.17677	0
lymphoma	4.17321	0
liver carcinoma	0	4.17273
migration of hematopoietic progenitor cells	0	4.16966
abnormality of cartilage tissue	4.16785	0
enteropathy associated T cell lymphoma	4.16547	0
neuronal cell death	4.16125	0
tumorigenesis of benign tumor	0	4.15751
migration of eosinophils	4.1502	0
hematologic cancer of cells	4.1498	0
disorder of lipid metabolism	0	4.14941
recruitment of granulocytes	4.1479	0
chemotaxis of phagocytes	0	4.14616
end stage renal disease	0	4.14596
T-cell lymphoproliferative disorder	4.14087	0
cell movement of hematopoietic progenitor cells	0	4.13681
regulation of mitochondria	0	4.12776
apoptosis of neurons	4.12683	0
autosomal dominant Emery-Dreifuss muscular dystrophy	4.12399	0
morphogenesis of cardiovascular system	4.10037	0
shape change of tumor cell lines	4.09528	0
cell movement of eosinophils	4.09092	0
transmigration of mononuclear leukocytes	4.08049	0
transmigration of phagocytes	4.08049	0
oxidation of DNA	4.05891	0
shape change of astrocytes	4.05891	0
pentose shunt of D-glucose	4.05891	0
cell spreading of blood cells	4.04926	0
metabolism of membrane lipid derivative	4.0352	0
concentration of fatty acid	4.00463	0
permeability of vascular system	4.00015	0
metabolism of acylglycerol	3.947	0
neoplasia of leukocytes	3.94098	0
severe acute respiratory syndrome	3.93973	0
cell spreading of tumor cell lines	3.93973	0
binding of bacteria	3.93157	0
detachment of retina	3.93157	0
osteogenesis imperfecta	3.92942	0
autosomal dominant Charcot-Marie-Tooth disease type 2	3.92942	0
cell proliferation of colorectal cancer cell lines	3.92884	0
inborn error of amino acid metabolism	3.91539	0
cell death of epithelial cells	3.89968	0
malignant neoplasm of aerodigestive tract	3.8826	0
binding of muscle cells	3.8807	0
hyperthyroxinemia	3.85696	0
biosynthesis of D-ribose-5-phosphate	3.85696	0
morphology of RPE cells	3.85696	0
metabolism of glyceraldehyde-3-phosphate	3.85696	0
quantity of lung cell lines	3.85696	0
internalization of Streptococcus pyogenes serotype M49	3.85696	0
hypofibrinogenemia	3.85696	0
thinning of sclera	3.85696	0
morphogenesis of knee joint	3.85696	0
cell spreading of PBMCs	3.85696	0
abnormal morphology of abdominal aorta	3.85696	0
hypermethioninemia	3.85696	0
alkaptonuria	3.85696	0
recruitment of phosphatidic acid	3.85696	0
infantile Sandhoff disease	3.85696	0
abnormal morphology of visceral yolk sac	3.85429	0
cell spreading of leukocytes	3.85429	0
cell viability of neuroblastoma cell lines	3.85429	0
myopia	3.85048	0
organization of cytoplasm	3.84557	0
shape change of leukocytes	3.84161	0
entrance of Ca2+	3.84161	0
dystrophy of muscle	3.83215	0
pretreated lymphoplasmacytoid lymphoma	3.83119	0
pretreated Waldenström macroglobulinemia	3.83119	0
ischemic stroke	3.81844	0
insulin resistance	3.80437	0
dystrophy	3.78834	0
quantity of actin stress fibers	3.7832	0
binding of brain cancer cell lines	3.77533	0
Duchenne muscular dystrophy	3.77418	0
lower respiratory tract disorder	3.77092	0
accumulation of carbohydrate	3.76475	0
endocytosis by eukaryotic cells	3.74672	0
formation of cellular protrusions	3.74022	0
autosomal recessive osteogenesis imperfecta	3.73553	0
interaction of naive T lymphocytes	3.73553	0
atrophy of muscle	3.73264	0
