# Supplementary material for: Exosome-mediated bidirectional immune dysregulation in tuberculosis: proteomic profiling reveals strain-specific strategies of virulent H37Rv and attenuated H37Ra
Source: Front Immunol. 2026 Jan 23;16:1696299. doi: 10.3389/fimmu.2025.1696299 (PMC12876188; doi:10.3389/fimmu.2025.1696299)
Supplement: Supplementary file 3 [file Table2.xls]

## Sheet: Sheet0
© 2000-2017 QIAGEN. All rights reserved.
Canonical Pathway	protemics12008_exo_RAvsNC_ANOVA_p_0.05_ratio_1.2 - 2017-06-26 03:20 下午	protemics12008_exo_RVvsNC_ANOVA_p_0.05_ratio_1.2 - 2017-06-26 03:22 下午
Protein Ubiquitination Pathway	12.3791	12.7415
FXR/RXR Activation	10.5901	12.4984
LXR/RXR Activation	10.8474	9.73412
EIF2 Signaling	5.61177	14.2267
Clathrin-mediated Endocytosis Signaling	9.67992	8.22503
Glycolysis I	4.92546	9.66229
Atherosclerosis Signaling	7.43457	6.67601
Complement System	3.03412	10.8646
Intrinsic Prothrombin Activation Pathway	4.68147	9.17558
Regulation of eIF4 and p70S6K Signaling	4.74157	8.92664
Production of Nitric Oxide and Reactive Oxygen Species in Macrophages	7.11117	6.04203
Coagulation System	4.26983	8.36566
Acute Phase Response Signaling	4.46608	7.5945
Remodeling of Epithelial Adherens Junctions	2.87202	6.68537
tRNA Charging	4.0377	5.48606
IL-12 Signaling and Production in Macrophages	5.01767	4.45948
Gluconeogenesis I	3.63512	5.44833
mTOR Signaling	2.58557	5.87421
Purine Nucleotides De Novo Biosynthesis II	3.60103	4.6422
Phagosome Maturation	3.49369	4.51494
Sucrose Degradation V (Mammalian)	3.88662	3.44666
Galactose Degradation I (Leloir Pathway)	2.86717	4.34934
Pentose Phosphate Pathway	3.73553	3.29714
RAN Signaling	3.08931	3.92932
Integrin Signaling	2.91161	4.07714
Lipid Antigen Presentation by CD1	4.92546	2.04696
Antigen Presentation Pathway	5.28828	1.59923
Agrin Interactions at Neuromuscular Junction	2.04471	4.72276
Axonal Guidance Signaling	3.5048	3.23505
Glioma Invasiveness Signaling	2.84397	3.78628
Protein Kinase A Signaling	3.07881	3.01737
Uracil Degradation II (Reductive)	3.08562	2.78929
Thymine Degradation	3.08562	2.78929
Extrinsic Prothrombin Activation Pathway	1.82518	3.92932
LPS/IL-1 Mediated Inhibition of RXR Function	2.29884	3.43285
Tyrosine Degradation I	2.86717	2.57225
Folate Polyglutamylation	2.86717	2.57225
PI3K/AKT Signaling	2.44537	2.94664
Inhibition of Matrix Metalloproteases	2.94684	2.40513
ERK/MAPK Signaling	2.58557	2.71475
Arginine Biosynthesis IV	2.69448	2.40096
Pentose Phosphate Pathway (Non-oxidative Branch)	2.69448	2.40096
Fcγ Receptor-mediated Phagocytosis in Macrophages and Monocytes	1.00955	3.78739
Regulation of Actin-based Motility by Rho	1.64121	3.08611
Histidine Degradation III	2.43019	2.13948
Inosine-5'-phosphate Biosynthesis II	1.45562	3.0855
Actin Cytoskeleton Signaling	1.72097	2.79201
Role of Tissue Factor in Cancer	0.756155	3.68002
CDK5 Signaling	2.19201	2.20226
RhoGDI Signaling	1.76775	2.59556
Folate Transformations I	2.32444	2.03512
Ephrin Receptor Signaling	1.75668	2.57874
CCR5 Signaling in Macrophages	2.04471	2.23142
Caveolar-mediated Endocytosis Signaling	2.00188	2.17919
Dopamine Receptor Signaling	2.66009	1.40119
Epithelial Adherens Junction Signaling	1.52546	2.50011
Glycogen Degradation II	2.07134	1.78619
Macropinocytosis Signaling	1.80777	1.94336
UDP-N-acetyl-D-galactosamine Biosynthesis I	1.92762	1.77829
Adenine and Adenosine Salvage VI	1.92762	1.77829
Hepatic Fibrosis / Hepatic Stellate Cell Activation	2.20805	1.46759
Breast Cancer Regulation by Stathmin1	1.97298	1.68066
RhoA Signaling	1.24518	2.35786
Glycogen Degradation III	1.93858	1.6562
Phenylalanine Degradation IV (Mammalian, via Side Chain)	1.93858	1.6562
α-Adrenergic Signaling	1.70495	1.81913
Neuroprotective Role of THOP1 in Alzheimer's Disease	1.93312	1.54112
Cdc42 Signaling	1.31442	2.15182
Phospholipase C Signaling	1.18064	2.14152
Methionine Degradation I (to Homocysteine)	0.737579	2.58141
autophagy	0.80104	2.49219
HIF1α Signaling	1.92594	1.36163
Rac Signaling	0.793431	2.45793
iNOS Signaling	1.02129	2.21575
Superpathway of Methionine Degradation	0.499597	2.7248
NRF2-mediated Oxidative Stress Response	0.398575	2.81302
Synaptic Long Term Potentiation	1.85232	1.29609
fMLP Signaling in Neutrophils	0.763431	2.37743
Cysteine Biosynthesis III (mammalia)	0.694235	2.4383
Glycine Biosynthesis I	1.62916	1.48089
Taurine Biosynthesis	1.62916	1.48089
Glutamate Degradation X	1.62916	1.48089
L-cysteine Degradation III	1.62916	1.48089
Glutamate Biosynthesis II	1.62916	1.48089
S-adenosyl-L-methionine Biosynthesis	0	3.0855
Aldosterone Signaling in Epithelial Cells	1.84781	1.22306
Leukocyte Extravasation Signaling	1.40934	1.60344
Oncostatin M Signaling	1.21538	1.72731
Endoplasmic Reticulum Stress Pathway	1.59891	1.32609
Glycine Betaine Degradation	0.950509	1.94299
Systemic Lupus Erythematosus Signaling	0.559394	2.33334
Triacylglycerol Degradation	1.60659	1.23398
p70S6K Signaling	1.15475	1.6458
Unfolded protein response	1.58548	1.21434
Chemokine Signaling	1.28561	1.5119
Hypusine Biosynthesis	1.45562	1.30841
Methylglyoxal Degradation I	1.45562	1.30841
5-aminoimidazole Ribonucleotide Biosynthesis I	1.45562	1.30841
Thiosulfate Disproportionation III (Rhodanese)	1.45562	1.30841
Glutathione Biosynthesis	1.45562	1.30841
Tyrosine Biosynthesis IV	1.45562	1.30841
Glutathione Redox Reactions I	0.605092	2.14509
Ephrin B Signaling	1.25623	1.47368
Actin Nucleation by ARP-WASP Complex	0.84862	1.85087
IL-17A Signaling in Gastric Cells	1.45736	1.18992
Aryl Hydrocarbon Receptor Signaling	1.07257	1.52238
Pentose Phosphate Pathway (Oxidative Branch)	1.33324	1.18707
Phenylalanine Degradation I (Aerobic)	1.33324	1.18707
Melatonin Degradation II	1.33324	1.18707
Dendritic Cell Maturation	1.12293	1.39337
Granulocyte Adhesion and Diapedesis	1.72398	0.759358
Colanic Acid Building Blocks Biosynthesis	0.814422	1.6562
PPARα/RXRα Activation	1.71325	0.752484
Signaling by Rho Family GTPases	0.772027	1.63472
Hypoxia Signaling in the Cardiovascular System	1.38034	1.02523
Glutathione-mediated Detoxification	0.522795	1.87463
nNOS Signaling in Skeletal Muscle Cells	0.786956	1.5988
CD28 Signaling in T Helper Cells	0.694383	1.6458
Cardiac β-adrenergic Signaling	1.62917	0.709058
Autoimmune Thyroid Disease Signaling	0.973145	1.36257
nNOS Signaling in Neurons	0.973145	1.36257
Androgen Signaling	1.36886	0.940612
γ-glutamyl Cycle	0.76142	1.54554
Nitric Oxide Signaling in the Cardiovascular System	1.34519	0.919927
Paxillin Signaling	0.824938	1.38899
Role of NFAT in Regulation of the Immune Response	0.754147	1.44594
Granzyme A Signaling	0.674432	1.36485
Maturity Onset Diabetes of Young (MODY) Signaling	0.65571	1.32609
Noradrenaline and Adrenaline Degradation	0.421812	1.54112
Acetyl-CoA Biosynthesis III (from Citrate)	1.92762	0
PXR/RXR Activation	1.38034	0.53015
Dopamine-DARPP32 Feedback in cAMP Signaling	1.36116	0.545346
Mitotic Roles of Polo-Like Kinase	1.36382	0.521166
B Cell Receptor Signaling	0.427257	1.44594
Pyrimidine Ribonucleotides Interconversion	0.397494	1.46024
Pyrimidine Ribonucleotides De Novo Biosynthesis	0.382452	1.41007
Serotonin Degradation	0.232399	1.45507
Formaldehyde Oxidation II (Glutathione-dependent)	0	1.48089
UDP-D-xylose and UDP-D-glucuronate Biosynthesis	0	1.48089
Adenine and Adenosine Salvage I	0	1.48089
Glutathione Redox Reactions II	1.33324	0
L-carnitine Biosynthesis	0	1.30841
Oxidized GTP and dGTP Detoxification	0	1.30841
Methionine Salvage II (Mammalian)	0	1.30841
