# Supplementary material for: Exosome-mediated bidirectional immune dysregulation in tuberculosis: proteomic profiling reveals strain-specific strategies of virulent H37Rv and attenuated H37Ra
Source: Front Immunol. 2026 Jan 23;16:1696299. doi: 10.3389/fimmu.2025.1696299 (PMC12876188; doi:10.3389/fimmu.2025.1696299)
Supplement: Supplementary file 4 [file Table3.xls]

## Sheet: Sheet0
© 2000-2017 QIAGEN. All rights reserved.
Diseases and Bio Functions	protemics12008_cell_RAvsNC_ANOVA_p_0.05_ratio_1.2-- - 2017-06-26 02:36 下午	protemics12008_cell_RVvsNC_ANOVA_p_0.05_ratio_1.2 - 2017-06-26 02:52 下午	protemics12008_exo_RAvsNC_ANOVA_p_0.05_ratio_1.2 - 2017-06-26 03:20 下午	protemics12008_exo_RVvsNC_ANOVA_p_0.05_ratio_1.2 - 2017-06-26 03:22 下午
cell death	27.1864	16.2998	14.5795	17.8116
necrosis	24.0115	12.1578	15.3202	16.5299
Viral Infection	16.9736	13.7091	14.2596	18.0035
metabolism of protein	10.1375	6.80583	14.4686	21.6075
apoptosis	22.8197	8.41914	9.90796	10.6396
cell movement	11.4943	4.96988	13.6223	18.3273
psoriasis	17.2702	6.72952	9.15908	12.5925
Rheumatic Disease	11.2418	5.27468	12.7672	13.1686
inflammation of joint	10.5439	4.73547	10.8714	11.7296
cell death of tumor cell lines	14.5999	10.0111	5.70835	7.30086
organismal death	9.7468	5.45941	9.86167	12.0243
migration of cells	9.27268	3.03304	10.0399	14.5166
catabolism of protein	6.74243	4.38957	11.5062	13.5544
leukocyte migration	9.31198	2.84193	10.8879	12.6442
cell survival	10.8633	7.12844	8.80574	8.03673
chronic inflammatory disorder	11.5672	6.22153	8.29462	7.81686
allergy	10.9378	4.63926	8.84804	9.22917
cell death of osteosarcoma cells	8.31289	7.96664	8.1471	9.06459
infection by RNA virus	6.82802	8.21121	7.81708	10.5544
non-traumatic arthropathy	11.6484	5.47028	8.78546	7.44848
synthesis of reactive oxygen species	13.2035	4.29275	6.72305	8.51435
cellular infiltration	11.3244	4.82637	8.58379	7.60734
invasion of cells	11.0706	0	10.7585	10.2952
development of vasculature	6.52983	0	11.4107	14.0612
neuromuscular disease	7.56813	6.1532	10.4179	7.78506
cell proliferation of tumor cell lines	8.39635	4.74962	8.87845	9.61376
cell movement of leukocytes	7.60784	0	10.4071	13.3808
cancer	6.17498	5.95384	8.39334	10.8331
angiogenesis	6.05567	0	11.8526	13.1076
metabolism of carbohydrate	4.85878	3.53411	9.47156	13.1419
cell viability	9.65521	5.75595	8.01243	7.26934
cell death of tumor cells	8.51984	5.27489	7.93021	8.71962
vasculogenesis	5.60167	0	10.8919	13.8149
Dementia	7.24758	0	14.3854	8.25494
Alzheimer disease	7.8673	0	13.5128	8.2514
metabolism of reactive oxygen species	13.7624	0	6.96994	8.63122
Movement Disorders	9.1549	5.80963	8.12553	6.2237
disorder of basal ganglia	7.00352	5.53802	9.09186	7.57227
cell movement of myeloid cells	8.12474	0	9.38494	11.6866
rheumatoid arthritis	12.7575	5.3755	5.3423	4.93149
morbidity or mortality	10.2865	5.7247	0	12.013
lung tumor	5.17095	3.15208	9.42704	10.2659
invasion of tumor cell lines	8.0054	0	9.20606	10.4366
cell death of cancer cells	6.82965	5.20466	6.88659	8.21911
hypersensitive reaction	11.6144	4.37472	6.02471	5.05576
solid tumor	4.26302	4.12923	8.36728	10.2847
morphology of cells	6.6769	4.28263	7.7179	8.30051
mammary tumor	8.0428	5.3254	5.45682	8.10606
infection of cells	4.98096	6.91435	5.72472	9.15626
chronic psoriasis	9.75553	6.27217	3.98926	6.43164
aggregation of cells	7.73692	0	10.2264	8.39799
aggregation of blood cells	6.2458	0	10.1943	9.66856
binding of blood cells	8.31052	3.17748	4.96803	9.52114
cell movement of phagocytes	8.51877	0	7.52684	9.85221
adhesion of immune cells	9.64802	3.53365	5.16833	7.41113
inflammation of organ	8.04366	2.8691	7.45609	7.128
amyloidosis	0	0	16.2743	9.13599
breast cancer	7.03734	5.1761	5.19009	7.9611
activation of cells	10.3669	3.66424	4.82273	6.39315
migration of phagocytes	9.3339	0	6.79269	9.08013
cell viability of tumor cell lines	6.08475	5.48043	5.6683	7.93199
benign thyroid nodule	9.39451	0	6.48274	9.22107
binding of tumor cell lines	7.11129	3.24324	6.09873	8.5875
Dermatitis	7.12262	3.90533	7.80688	6.00228
apoptosis of tumor cell lines	13.7908	6.10315	0	4.88753
cell movement of endothelial cells	6.44141	0	7.40634	10.865
processing of RNA	9.99168	6.371	3.90396	4.32592
transport of molecule	6.95152	0	9.51582	8.10073
systemic autoimmune syndrome	10.6688	3.72741	5.44689	4.658
metastasis	6.16533	3.94158	6.54495	7.71226
respiratory system tumor	4.92874	0	9.32544	9.98791
engulfment of cells	9.27124	5.7768	4.90034	4.12673
lung cancer	5.10041	0	8.84978	10.0257
breast or ovarian cancer	7.59517	4.46615	5.64199	6.07956
cell movement of tumor cell lines	6.34666	2.88247	6.94614	7.33003
activation of myeloid cells	9.32408	3.22849	6.56381	4.31703
aggregation of blood platelets	4.73265	0	10.1384	8.40979
synthesis of protein	6.27173	4.09101	4.14638	8.3769
progressive motor neuropathy	6.06169	5.70331	5.05408	5.99021
endocytosis	10.1378	7.39623	5.27443	0
migration of endothelial cells	6.78364	0	6.79002	9.20374
Infarction	4.56288	0	7.25675	10.9505
tauopathy	0	0	14.3395	8.28595
cell spreading	5.02113	3.84646	7.33406	6.24969
activation of phagocytes	9.00545	3.23294	5.41086	4.78523
HIV infection	4.82115	4.22314	5.99612	7.39017
expression of protein	6.91189	3.03105	4.41317	8.04376
transport of protein	6.98471	5.27058	5.13809	4.90899
tumorigenesis of tissue	0	3.38522	7.9909	10.8893
growth of tumor	7.47111	0	8.47576	6.113
endothelial cell development	4.93024	0	6.70785	10.1216
folding of protein	10.4721	3.97096	7.19593	0
carcinoma in lung	5.24654	3.10054	5.97704	7.23792
cell movement of mononuclear leukocytes	4.74163	0	7.48699	9.31776
cell death of muscle cells	7.71413	0	6.65957	7.14268
quantity of filaments	5.89347	3.46797	5.64154	6.50057
autosomal recessive disease	0	2.90616	10.2572	8.33273
activation of leukocytes	8.78096	4.02422	4.2437	4.28128
formation of filaments	9.2661	5.64464	0	6.41535
atherosclerosis	5.33512	0	6.86902	9.05537
binding of granulocytes	9.85789	0	4.81449	6.50057
export of molecule	5.91196	0	7.90267	7.32942
activation of antigen presenting cells	7.33624	0	7.21937	6.58757
inflammatory response	7.17945	0	6.6547	7.28964
binding of myeloid cells	10.9684	0	4.26063	5.83399
interaction of protein	4.46448	0	7.82173	8.77066
malignant solid tumor	0	4.03485	7.09899	9.86569
generation of reactive oxygen species	8.07289	2.79256	4.26063	5.83399
cell movement of granulocytes	7.06497	0	5.82848	7.8527
breast or colorectal cancer	6.58759	3.06823	5.2736	5.71717
development of epithelial tissue	5.37874	0	5.99507	9.15524
cell movement of monocytes	7.41459	0	5.49379	7.59681
replication of virus	5.33141	5.34415	4.17153	5.61818
adhesion of embryonic cells	4.4306	0	7.53518	8.49178
lymphohematopoietic neoplasia	0	3.61024	8.69111	8.14954
adhesion of granulocytes	9.62229	0	3.89129	6.71641
expression of mRNA	6.55151	0	5.08973	8.53719
abdominal neoplasm	0	3.6337	7.3913	9.14866
neurological signs	4.24189	3.14976	6.22616	6.49021
immediate hypersensitivity	6.17018	3.21913	5.84074	4.84731
binding of endothelial cells	8.61296	0	5.23916	6.22399
hydrolysis of protein	4.26963	0	7.23481	8.50899
apoptosis of muscle cells	8.61943	0	5.10379	6.22951
translation of mRNA	6.40244	0	4.54246	8.89766
adhesion of myeloid cells	10.0221	0	4.13423	5.54164
replication of RNA virus	5.14099	4.9457	3.92605	5.65773
migration of tumor cell lines	5.43126	0	7.2535	6.97596
inflammation of liver	5.24771	3.50953	5.73984	5.13696
efflux of cholesterol	4.95	0	7.71242	6.96734
organization of filaments	5.02471	2.85045	6.47763	5.27539
cell movement of smooth muscle cells	6.5987	0	5.42414	7.49696
migration of myeloid cells	5.28399	0	7.30098	6.81931
size of lesion	4.49906	0	4.70573	10.163
hematological neoplasia	0	3.50584	8.4575	7.38551
lymphohematopoietic cancer	0	3.61617	8.15117	7.56305
translation of protein	5.98035	0	4.71138	8.6223
non-small cell lung cancer	5.31363	3.2922	4.85779	5.59618
homing of cells	7.50803	0	4.14071	7.24374
quantity of actin filaments	4.25504	4.15884	5.32573	5.13542
adhesion of tumor cell lines	5.01591	0	6.15965	7.55217
enzymopathy	0	3.642	7.7374	7.31192
migration of monocytes	4.98057	0	6.52033	6.96982
non-melanoma solid tumor	0	0	7.84356	10.5086
atopic dermatitis	5.84113	0	6.65357	5.81772
lysosomal storage disease	5.0228	4.28003	3.75805	5.2163
binding of epithelial cell lines	7.67179	0	3.81844	6.74696
necrosis of epithelial tissue	6.94207	0	5.47494	5.74113
cell movement of neutrophils	8.21163	0	4.23391	5.64598
neovascularization of eye	5.06325	0	4.97567	8.01735
hematologic cancer	0	3.52737	7.94482	6.55626
organization of cytoplasm	9.39931	4.74971	3.84557	0
neovascularization	5.17896	0	5.35579	7.39902
adhesion of blood cells	0	3.51969	5.2548	9.09863
morphology of cardiovascular system	4.64662	0	7.66389	5.43953
arteriosclerosis	0	0	7.94018	9.48445
cellular infiltration by leukocytes	6.54716	0	5.47268	5.21281
atherosclerotic lesion	5.17896	0	4.6027	7.39902
binding of vascular endothelial cells	6.95173	0	5.01767	5.19829
binding of embryonic cell lines	6.46514	0	4.25092	6.40057
abdominal cancer	0	3.21083	6.18758	7.59226
invasion of tumor	7.1724	0	4.42964	5.18348
neoplasia of epithelial tissue	0	0	7.00661	9.75728
polymerization of protein	6.12193	5.44475	0	5.15729
activation of blood cells	8.17794	4.12915	0	4.39955
vascular lesion	0	0	7.80053	8.74443
endocytosis by eukaryotic cells	7.76583	4.99429	3.74672	0
binding of leukocytes	9.15912	0	0	7.17519
growth of vessel	4.71802	0	4.72669	6.81904
migration of smooth muscle cells	5.94379	0	4.37956	5.88699
advanced malignant tumor	5.81752	3.61592	0	6.74398
transmigration of cells	4.58669	0	7.00024	4.55073
binding of DNA	4.27797	2.98713	4.53112	4.33613
allergic pulmonary eosinophilia	6.00967	0	5.35862	4.51122
metabolism of hydrogen peroxide	6.06551	0	5.46748	4.181
adhesion of embryonic cell lines	4.835	0	4.09311	6.76068
attachment of cells	5.15601	0	4.78999	5.68154
proteolysis	0	0	6.96433	8.61482
inflammation of body cavity	5.01006	0	5.28101	5.23658
Lymphoid Cancer and Tumors	0	0	8.08646	7.40309
progression of tumor	0	0	8.65475	6.82047
inflammation of absolute anatomical region	5.23712	0	5.54102	4.65962
organization of cytoskeleton	7.66728	3.04228	0	4.71448
adhesion of epithelial cell lines	5.32839	0	3.73599	6.16059
cell movement of kidney cell lines	6.51122	0	4.29549	4.35851
metabolism of monosaccharide	0	3.30479	4.52885	7.29846
Wound	0	0	7.59975	7.51213
injury of liver	7.65743	3.11881	4.29812	0
immune response of cells	9.56928	0	0	5.49714
autosomal dominant disease	0	0	6.42747	8.62903
binding of kidney cell lines	5.87783	0	3.78556	5.25616
metastatic solid tumor	0	2.77904	6.44538	5.68292
carcinoma	0	0	5.84727	9.04369
metabolism of lipoprotein	0	0	5.52795	9.23607
recurrent multiple myeloma	0	3.08638	7.4631	4.12904
cell movement of sarcoma cell lines	6.58567	0	0	7.96902
infection by HIV-1	0	4.34174	4.28721	5.85756
liver lesion	0	0	5.66718	8.81209
invasion of malignant tumor	4.72658	0	4.46608	5.26494
growth of lesion	7.84507	0	0	6.49872
cleavage of protein fragment	0	0	6.50496	7.8193
acute coronary syndrome	0	0	5.89197	8.38305
growth of organism	0	0	4.68577	9.58813
microtubule dynamics	5.13591	0	4.1672	4.95471
metabolism of nucleic acid component or derivative	4.84863	3.48307	0	5.84492
myocardial infarction	0	0	5.14187	9.02344
organization of fibrils	0	0	8.27703	5.86518
quantity of cells	4.41406	0	4.44724	5.19118
hydrolysis of nucleotide	5.16802	3.28108	0	5.58641
cell movement of epithelial cell lines	4.69986	0	4.16523	5.13749
neovascularization of organ	0	0	5.52833	8.42108
production of reactive oxygen species	9.07703	0	0	4.82773
cell movement of muscle cells	6.44899	0	0	7.44487
transport of lipid	0	0	8.03645	5.80513
blood clot	0	0	6.13647	7.5931
metabolism of amino acids	0	2.76564	5.54098	5.40608
chemotaxis	7.27549	0	0	6.36969
chronic kidney disease	0	0	6.20729	7.43318
activation of macrophages	6.44765	0	7.1692	0
morphology of connective tissue	0	0	7.40278	6.21048
formation of eye	0	0	6.0806	7.52469
processing of mRNA	7.45701	6.08612	0	0
interaction of DNA	5.17886	3.51923	4.81567	0
quantity of protein lipid complex in blood	0	0	4.94262	8.49903
cell movement of embryonic cell lines	4.63105	0	3.82036	4.96456
differentiation of connective tissue cells	0	0	7.00266	6.34895
primary hypercholesterolemia	0	0	6.42522	6.90405
immune response of leukocytes	8.96039	0	0	4.28721
transport of steroid	0	0	7.52229	5.71064
glucose metabolism disorder	0	0	6.70629	6.50929
sensory system development	0	0	6.30582	6.90851
hydrolysis of protein fragment	0	0	6.21932	6.99381
digestive organ tumor	0	0	6.38577	6.78713
organization of organelle	6.90575	6.22335	0	0
genitourinary tumor	0	0	4.22821	8.79347
apoptosis of endothelial cells	0	2.8102	4.18555	6.01966
lymphoid cancer	0	0	6.74823	6.13651
multiple myeloma	4.51156	4.16341	4.20165	0
outgrowth of cells	0	0	8.37366	4.48917
Hypertriglyceridemia	0	0	4.20777	8.57493
refractory multiple myeloma	0	0	7.54643	5.18374
transmigration of phagocytes	5.52589	3.09524	4.08049	0
transmission of lipid	0	0	5.30626	7.33539
cell movement of blood cells	9.54321	3.0324	0	0
advanced lung cancer	0	3.80901	4.22801	4.53152
inborn error of carbohydrate metabolism	0	0	7.06729	5.48543
hereditary connective tissue disorder	0	0	6.5243	5.98381
growth of blood vessel	0	0	5.53776	6.96982
hemostasis	6.00133	0	0	6.49927
morphology of body cavity	0	0	5.92728	6.56935
differentiation of osteoblasts	0	3.01566	4.79595	4.67875
formation of fibrils	6.57471	0	0	5.91322
tumorigenesis of genital organ	0	0	4.41329	8.05597
fatty acid metabolism	0	0	7.58127	4.87218
genital tumor	0	0	4.40423	8.04094
binding of professional phagocytic cells	12.3912	0	0	0
infection of kidney cell lines	0	4.55346	0	7.78607
morphology of urinary system	0	0	4.95299	7.36009
infection of epithelial cell lines	0	4.2174	0	8.07743
diabetes mellitus	0	0	5.82457	6.46167
Huntington's Disease	0	0	6.23231	6.02884
nodule	0	0	4.87196	7.37968
urogenital cancer	0	0	3.97578	8.25708
outgrowth of neurites	0	0	7.6889	4.51557
hemolysis	0	0	4.48272	7.71827
abnormal morphology of liver	0	0	4.39833	7.76631
angiogenesis of tumor	4.30901	3.16594	0	4.65798
aneurysm	0	0	5.49777	6.59635
cellular homeostasis	7.66298	0	4.39997	0
esterification of cholesterol	0	0	5.28828	6.76068
organization of collagen fibrils	0	0	7.72527	4.31172
adhesion of endothelial cells	7.47055	0	0	4.50555
catabolism of polysaccharide	0	3.06151	3.9279	4.91687
migration of muscle cells	5.91752	0	0	5.98535
vascularization of absolute anatomical region	0	0	4.6939	7.13614
lymphoproliferative malignancy	0	0	6.8106	4.95686
damage of liver	8.50827	3.25573	0	0
proliferation of tumor cells	0	0	6.46413	5.27146
systemic amyloidosis	0	0	5.52795	6.18542
dyskinesia	0	0	6.02784	5.6632
healing of wound	0	0	5.97609	5.71275
morphology of kidney	0	0	4.82079	6.82432
infection of embryonic cell lines	0	4.2174	0	7.40495
quantity of hdl cholesterol in blood	0	0	4.80969	6.74696
catabolism of lipid	0	0	5.26296	6.29221
digestive system cancer	0	0	5.39502	6.14322
hepatobiliary system cancer	0	0	4.51945	7.00459
growth of neurites	0	0	7.3774	4.14468
invasion of digestive organ tumor	5.82328	0	0	5.66169
TP53 mutation positive malignant solid tumor	0	0	7.02589	4.34934
unresectable TP53 mutation positive solid tumor	0	0	7.02589	4.34934
development of cytoplasm	8.2237	3.13117	0	0
catabolism of carbohydrate	0	0	5.43074	5.92253
liver cancer	0	0	4.20164	7.09437
mixed hyperlipidemia	0	0	3.92942	7.33539
migration of mononuclear leukocytes	0	0	5.17875	6.06392
Bleeding	0	0	3.7764	7.45712
liver tumor	0	0	4.1583	7.0658
transmigration of leukocytes	4.60707	0	6.603	0
binding of neutrophils	11.1962	0	0	0
vascularization	0	0	4.9371	6.24647
cytolysis	6.13206	0	0	4.99223
metabolism of polysaccharide	0	0	5.85833	5.26477
genital tract cancer	0	0	3.89587	7.22669
respiratory burst	6.8556	0	0	4.25179
efflux of phospholipid	5.78182	0	0	5.24667
coagulation	4.44094	0	0	6.53951
abdominal aortic aneurysm	0	0	4.79201	6.08391
peroxidation of lipid	0	0	3.9279	6.93836
migration of connective tissue cells	0	0	4.87114	5.99355
glycogen storage disease	0	0	6.48274	4.37621
hyperlipidemia	0	0	3.96431	6.84002
formation of vascular lesion	0	0	3.96431	6.84002
replication of Influenza A virus	0	5.01514	0	5.78634
aortic aneurysm	0	0	5.05213	5.73
thrombus	0	0	4.93646	5.83399
migration of granulocytes	5.45173	0	5.30021	0
proliferation of endothelial cells	4.72945	0	0	6.02013
secretion of triacylglycerol	0	0	4.53427	6.20341
accumulation of phagocytes	4.72658	0	0	6.00892
cell death of cervical cancer cell lines	7.16558	3.56608	0	0
adhesion of neutrophils	10.7187	0	0	0
cell viability of myeloma cell lines	0	3.57075	0	7.11876
development of head	0	0	5.19179	5.48194
adhesion of kidney cell lines	4.90709	0	0	5.72795
blood protein disorder	6.86969	3.74995	0	0
autosomal dominant myopathy	0	0	6.35991	4.21372
catabolism of acylglycerol	0	0	5.64869	4.92171
endoplasmic reticulum stress response	10.5629	0	0	0
osteoarthritis	0	0	5.87761	4.68236
development of endothelial tissue	0	0	0	10.5534
metabolism of fructose-6-phosphate	0	5.24572	0	5.29837
cellular infiltration by phagocytes	6.98022	3.55529	0	0
CD20 positive non-Hodgkin lymphoma	0	4.17557	6.32663	0
morphology of liver	0	0	3.75985	6.64638
cell movement of epithelial cells	0	0	5.6129	4.7898
cell movement of lymphocytes	0	0	5.29821	5.01772
differentiation of bone cells	0	0	5.81909	4.4902
morphology of eye	0	0	4.73847	5.54055
development of sensory organ	0	0	4.71726	5.55505
bone lesion	0	0	5.78581	4.48223
splicing of RNA	6.49959	3.76793	0	0
development of body axis	0	0	5.26727	4.9924
accumulation of blood cells	5.60499	0	0	4.57937
cell movement of leukemia cell lines	5.84449	0	4.31628	0
hyperlipoproteinemia	0	0	4.39367	5.75696
fibrosis of liver	0	0	4.64695	5.4974
tetramerization of protein	0	0	4.18805	5.94144
abnormal morphology of body cavity	0	0	3.95008	6.1226
adhesion of phagocytes	10.0527	0	0	0
cell movement of connective tissue cells	0	0	4.98729	5.06442
morphology of vasculature	0	0	4.57472	5.47564
hereditary myopathy	0	0	5.7376	4.3104
abnormal morphology of cardiovascular system	0	0	5.45267	4.56157
T cell migration	0	0	3.82734	6.1667
binding of NFkB binding site	5.02509	0	4.94565	0
cell death of cardiomyocytes	5.43836	0	0	4.51201
infection by Hepatitis C virus	0	0	5.62176	4.32582
low risk multiple myeloma	0	3.87811	6.06131	0
function of leukocytes	5.40698	0	0	4.52771
severe hypertriglyceridemia	0	0	5.18978	4.74187
binding of extracellular matrix	0	0	3.93973	5.94435
neuronal cell death	5.71508	0	4.16125	0
non-insulin-dependent diabetes mellitus	0	0	5.37363	4.50135
abnormal morphology of articular cartilage	0	0	5.23067	4.6422
transport of phospholipid	0	0	4.94043	4.91687
cell death of epithelial cells	5.94843	0	3.89968	0
chemotaxis of myeloid cells	0	0	3.87927	5.95765
accumulation of myeloid cells	4.85656	0	0	4.9067
infectivity of virus	4.48571	0	5.27456	0
function of blood cells	4.78445	0	0	4.95407
plasma cell dyscrasia	5.87137	3.82392	0	0
growth of connective tissue	5.32064	0	0	4.36945
familial amyloidosis	0	0	4.09311	5.56576
cerebrovascular dysfunction	0	0	4.87065	4.76347
adhesion of epithelial cells	5.38856	0	0	4.23807
synthesis of fatty acid	4.3092	0	5.31723	0
recruitment of myeloid cells	0	0	5.41737	4.1272
cell movement of antigen presenting cells	5.06142	0	0	4.47473
Fibrosis	0	0	4.32549	5.20969
recruitment of granulocytes	5.3411	0	4.1479	0
organization of actin cytoskeleton	6.48677	2.96025	0	0
peripheral arterial disease	4.31096	0	0	5.12405
cell movement of T lymphocytes	0	0	3.73376	5.69772
formation of focal adhesions	5.17159	4.25468	0	0
chemotaxis of leukocytes	4.52613	0	0	4.89948
tumorigenesis of epithelial neoplasm	0	0	4.10527	5.30266
invasion of tumor cells	4.96117	0	4.44452	0
accumulation of leukocytes	4.996	0	0	4.39856
formation of cytoskeleton	5.23358	4.14664	0	0
fibrogenesis	9.35906	0	0	0
failure of kidney	0	0	4.30612	5.02548
morphology of cardiovascular tissue	0	0	4.76927	4.52571
metabolism of terpenoid	0	0	3.89159	5.39808
metabolism of nucleotide	4.767	0	0	4.51357
internalization of cells	5.92741	3.33626	0	0
migration of sarcoma cell lines	4.57588	0	0	4.67623
catabolism of triacylglycerol	0	0	4.90297	4.31789
formation of hydrogen peroxide	0	0	4.90297	4.31789
morphogenesis of endothelial cells	0	0	4.52951	4.6839
invasion of pancreatic endocrine tumor	4.40706	0	0	4.74187
recurrent hematologic cancer	0	4.23183	4.91444	0
afibrinogenemia	0	0	4.79565	4.34934
familial dementia	0	0	3.8807	5.26066
secretion of molecule	4.51767	0	4.60937	0
synthesis of nucleotide	4.61926	0	0	4.48847
migration of eosinophils	4.91534	0	4.1502	0
CD20 positive diffuse large B-cell non-Hodgkin lymphoma	0	3.50966	5.50606	0
migration of antigen presenting cells	4.48487	0	0	4.45953
recruitment of phagocytes	4.28072	0	4.64935	0
cytotoxicity	6.02622	2.89957	0	0
vascularization of cornea	0	0	3.78297	5.12066
neurodegeneration of cerebellum	8.88018	0	0	0
binding of gonadal cell lines	4.38792	0	4.45429	0
recruitment of leukocytes	4.41153	0	4.42566	0
polyarthritis	4.41033	0	0	4.39269
catabolism of L-amino acid	0	0	4.20907	4.58197
receptor-mediated endocytosis	4.23169	4.55545	0	0
transmigration of mononuclear leukocytes	4.7044	0	4.08049	0
morphology of vessel	0	0	4.3026	4.47199
cell death of phagocytes	5.48779	3.28591	0	0
cell spreading of leukocytes	4.88209	0	3.85429	0
response of myeloid cells	8.72946	0	0	0
disorder of lipid metabolism	4.5719	0	0	4.14941
systemic inflammatory response syndrome	5.78182	2.8976	0	0
benign cold thyroid nodule	4.78664	3.87811	0	0
morphology of blood vessel	0	0	4.17096	4.47907
response of phagocytes	8.63302	0	0	0
size of body	0	0	4.03532	4.59312
apoptosis of neurons	4.49118	0	4.12683	0
Lymphocyte migration	0	0	3.97862	4.57185
quantity of steroid	0	0	4.25736	4.28791
connective or soft tissue tumor	0	0	4.04869	4.41585
connective tissue tumor	0	0	3.85859	4.58006
relapsed mantle cell lymphoma	0	3.23332	5.15373	0
metabolism of sterol	0	0	3.96431	4.38581
activation of granulocytes	5.50387	2.83995	0	0
neurodegeneration of Purkinje cells	8.34069	0	0	0
familial Alzheimer disease	0	0	3.85048	4.48405
thoracic neoplasm	5.11973	3.17713	0	0
quantity of connective tissue	0	0	3.95599	4.32829
transmigration of monocytes	4.33568	3.94262	0	0
formation of cellular protrusions	4.48342	0	3.74022	0
shape change of leukocytes	4.37312	0	3.84161	0
immune response of phagocytes	8.10532	0	0	0
stage I cancer	0	3.68	4.37956	0
proliferation of immune cells	4.40948	3.61794	0	0
Parkinson's disease	4.877	3.14519	0	0
cell movement of vascular smooth muscle cells	0	0	3.77418	4.15287
relapsed hematologic cancer	0	2.95129	4.93993	0
response of myeloid leukocytes	7.81577	0	0	0
interaction of carbohydrate	7.79679	0	0	0
thyroid follicular adenoma	4.26744	3.47649	0	0
phagocytosis of cells	7.64486	0	0	0
cell movement of melanoma cell lines	0	2.77402	0	4.84833
proliferation of mononuclear leukocytes	4.55731	3.03663	0	0
deposition of extracellular matrix	0	3.15896	0	4.38854
formation of actin filaments	4.24412	3.25573	0	0
proliferation of blood cells	4.30778	3.12398	0	0
cellular infiltration by blood cells	7.41385	0	0	0
cell death of blood cells	7.40581	0	0	0
metabolism of glyceraldehyde-3-phosphate	0	3.53118	3.85696	0
tyrosine phosphorylation of protein	0	0	7.32754	0
formation of epithelial tissue	0	0	0	7.28005
proliferation of lymphatic system cells	4.42844	2.79317	0	0
uterine tumor	0	0	0	7.20031
growth of focal adhesions	4.40706	2.76297	0	0
endocarditis	4.40706	2.76297	0	0
splicing of mRNA	4.20127	2.93069	0	0
binding of carbohydrate	7.11801	0	0	0
proliferation of neuronal cells	0	0	7.04723	0
complement activation	0	0	0	6.99103
infiltration by leukocytes	6.97624	0	0	0
shape change of tumor cell lines	0	2.81693	4.09528	0
flux of lipid	0	0	0	6.90057
abnormal morphology of urinary system	0	0	0	6.88781
respiratory burst of myeloid cells	6.85944	0	0	0
hypolipoproteinemia	0	0	0	6.84578
size of atherosclerotic lesion	0	0	0	6.83111
cell spreading of tumor cell lines	0	2.86228	3.93973	0
engulfment of leukocytes	6.76208	0	0	0
motor dysfunction or movement disorder	0	0	0	6.73756
binding of antigen presenting cells	6.62517	0	0	0
respiratory burst of cells	6.61763	0	0	0
cell death of leukemia cell lines	6.58132	0	0	0
experimentally-induced diabetes	6.57381	0	0	0
cell death of immune cells	6.56223	0	0	0
primary systemic amyloidosis	0	0	6.55283	0
homing of tumor cell lines	6.54651	0	0	0
autophagy	6.54334	0	0	0
homotetramerization of protein	0	0	0	6.50678
binding of lipid	6.50183	0	0	0
immune response of neutrophils	6.50183	0	0	0
uterine cancer	0	0	0	6.49812
cell proliferation of breast cancer cell lines	0	0	0	6.47498
interaction of kidney cell lines	6.47297	0	0	0
inflammation of pancreas	6.46699	0	0	0
binding of leukemia cell lines	6.42673	0	0	0
autoimmune pancreatitis	6.42522	0	0	0
plaque psoriasis	6.38641	0	0	0
cell death of connective tissue cells	6.38486	0	0	0
infiltration by neutrophils	6.37048	0	0	0
cell movement of fibroblast cell lines	6.3659	0	0	0
cell movement of peripheral blood leukocytes	6.35389	0	0	0
initiation of translation of protein	0	0	0	6.33369
tumorigenesis of reproductive tract	0	0	0	6.3231
immune response of T lymphocytes	6.30685	0	0	0
female genital neoplasm	0	0	0	6.30014
extravasation of leukocytes	6.29723	0	0	0
response of granulocytes	6.27841	0	0	0
invasion of lymphoma cell lines	0	0	0	6.27484
efflux of phosphatidylcholine	6.27223	0	0	0
synthesis of purine nucleotide	6.24472	0	0	0
peripheral vascular disease	0	0	0	6.23286
respiratory burst of neutrophils	6.2082	0	0	0
relapsed refractory multiple myeloma	0	0	6.18891	0
CD5 negative CD10 negative CD19 positive CD20 positive CD23 negative Waldenstrom macroglobulinemia	0	0	6.18891	0
abnormal morphology of kidney	0	0	0	6.1797
binding of macrophages	6.17243	0	0	0
organization of extracellular matrix	0	0	0	6.1369
respiratory burst of phagocytes	6.13132	0	0	0
coagulation of blood	0	0	0	6.12564
atherogenesis	0	0	0	6.12238
cell movement of breast cancer cell lines	6.10893	0	0	0
extravasation of cells	6.05627	0	0	0
cell movement of PBMCs	6.05147	0	0	0
fragmentation of DNA	6.01133	0	0	0
migration of fibroblasts	0	0	0	5.9781
cell movement of brain cancer cell lines	5.97739	0	0	0
quantity of metal	5.94843	0	0	0
brain lesion	0	0	5.90755	0
light chain deposition disease	0	0	5.89193	0
engulfment of phagocytes	5.88667	0	0	0
phagocytosis of phagocytes	5.87734	0	0	0
quantity of Ca2+	5.85	0	0	0
familial combined hyperlipidemia	0	0	0	5.84185
chronic skin disorder	0	5.82023	0	0
degradation of DNA	5.80068	0	0	0
degeneration of central nervous system	5.78732	0	0	0
adhesion of kidney cells	5.78121	0	0	0
recruitment of neutrophils	5.77253	0	0	0
grade 2-4 precursor T-cell lymphoblastic leukemia-lymphoma	0	0	5.74631	0
CD20 positive T-cell lymphoblastic lymphoma	0	0	5.74631	0
grade 2-4 T-cell lymphoblastic lymphoma	0	0	5.74631	0
degradation of extracellular matrix	5.73501	0	0	0
invasion of melanoma cell lines	0	0	0	5.73
cell death of fibroblast cell lines	5.7221	0	0	0
cell proliferation of vascular endothelial cells	5.7155	0	0	0
synthesis of nitric oxide	5.71042	0	0	0
endometrial cancer	0	0	0	5.68693
adhesion of tumor cells	5.67984	0	0	0
cell proliferation of fibroblasts	5.6797	0	0	0
metabolism of triacylglycerol	0	0	0	5.67697
morphology of lesion	5.669	0	0	0
CD20 positive acute lymphocytic leukemia	0	0	5.66346	0
size of infarct	0	0	0	5.66028
cellular infiltration by myeloid cells	5.65841	0	0	0
function of antigen presenting cells	0	0	0	5.65545
formation of aneurysm	0	0	0	5.64797
female genital tract cancer	0	0	0	5.64393
binding of lymphoma cell lines	5.62581	0	0	0
cell death of central nervous system cells	5.62306	0	0	0
chemotaxis of tumor cell lines	5.61613	0	0	0
extravasation	5.60047	0	0	0
cell-cell contact of blood cells	0	0	5.58343	0
CD19 positive non-Hodgkin lymphoma	0	0	5.58343	0
migration of neutrophils	5.58273	0	0	0
shape change of phagocytes	5.56537	0	0	0
proliferation of smooth muscle cells	5.56343	0	0	0
extravasation of myeloid cells	5.56265	0	0	0
movement of vascular endothelial cells	5.55334	0	0	0
hemolytic anemia	0	0	0	5.54972
recruitment of monocytes	5.54271	0	0	0
Cystic Fibrosis	5.54271	0	0	0
attachment of endothelial cells	5.53585	0	0	0
delayed hypersensitive reaction	5.53094	0	0	0
uptake of polysaccharide	5.51019	0	0	0
engulfment of myeloid cells	5.49866	0	0	0
migration of brain cancer cell lines	5.49533	0	0	0
cell rolling of granulocytes	5.48417	0	0	0
adhesion of cancer cells	5.48417	0	0	0
cell movement of lymphatic system cells	0	0	5.48121	0
proliferation of muscle cells	5.4804	0	0	0
metabolism of L-amino acid	0	0	0	5.46917
neurodegeneration of nervous tissue	5.46105	0	0	0
haptotaxis of cells	5.45959	0	0	0
chemotaxis of peripheral blood leukocytes	5.45959	0	0	0
concentration of sterol	0	0	0	5.45441
cell death of neuroblastoma cell lines	5.44761	0	0	0
infection by Flaviviridae	0	0	5.44721	0
lymphoplasmacytoid lymphoma	0	0	5.43223	0
quantity of metal ion	5.42541	0	0	0
degeneration of brain	5.42507	0	0	0
adhesion of stem cells	0	0	5.42291	0
untreated mantle cell lymphoma	0	0	5.42291	0
orientation of myeloid cells	5.41139	0	0	0
neovascularization of choroid	0	0	0	5.41094
lymphocytic neoplasm	0	0	5.39957	0
TH1 immune response of T lymphocytes	5.39767	0	0	0
extravasation of granulocytes	5.39767	0	0	0
neurodegeneration of brain	5.38856	0	0	0
biosynthesis of hydrogen peroxide	5.38427	0	0	0
adhesion of vascular endothelial cells	5.38427	0	0	0
morphology of vascular lesion	5.38119	0	0	0
angioimmunoblastic T-cell lymphoma	0	0	5.37606	0
cell death of myeloid cells	5.36522	0	0	0
cell movement of bone cancer cell lines	0	0	0	5.35155
migration of breast cancer cell lines	5.3408	0	0	0
recruitment of phospholipid	0	0	0	5.33851
metastatic gastric carcinoma	0	5.32146	0	0
abnormal morphology of glomerular capsule	0	0	0	5.3023
synthesis of lipid	0	0	5.3017	0
quantity of S-adenosylmethionine	0	0	0	5.29837
hepatocellular carcinoma	0	0	0	5.29835
occlusion of artery	5.29793	0	0	0
cellular infiltration by granulocytes	5.26951	0	0	0
damage of lung	5.26846	0	0	0
mass of liver	0	0	0	5.26015
cell movement of macrophages	5.25882	0	0	0
pelvic cancer	0	0	0	5.24279
concentration of cholesterol	0	0	0	5.24107
diabetic complication	0	0	0	5.23409
symptomatic multiple myeloma	0	0	5.23067	0
abnormal morphology of vascular endothelial cells	0	0	5.22002	0
activation of tumor cells	0	0	5.22002	0
chemotaxis of granulocytes	0	0	0	5.21588
morphology of trabecular bone	0	0	5.20116	0
advanced stage gastric cancer	0	5.19607	0	0
complement component deficiency	0	0	0	5.18374
apoptosis of blood cells	5.18214	0	0	0
morphology of cornea	0	0	0	5.18091
migration of epithelial cells	0	0	5.1791	0
refractory hematologic cancer	0	0	5.1791	0
quantity of reactive oxygen species	5.17814	0	0	0
immunodeficiency	0	0	0	5.17706
necrosis of liver	5.17239	0	0	0
apoptosis of neutrophils	5.16457	0	0	0
apoptosis of phagocytes	5.15209	0	0	0
aggregation of lymphoma cell lines	5.14969	0	0	0
degeneration of nervous system	5.14704	0	0	0
phagocytosis of myeloid cells	5.14164	0	0	0
proliferation of connective tissue cells	5.13078	0	0	0
scattering of cells	5.12545	0	0	0
thoracic cancer	5.12057	0	0	0
adhesion of monocytes	5.10977	0	0	0
chronic pancreatitis	5.10977	0	0	0
formation of cellular inclusion bodies	5.1089	0	0	0
Mood Disorders	5.1078	0	0	0
CD20 positive Waldenstrom macroglobulinemia	0	0	5.10674	0
polarization of phagocytes	5.10589	0	0	0
efflux of lipid	5.09732	0	0	0
colorectal neoplasia	5.09688	0	0	0
proliferative glomerulonephritis	0	0	5.0893	0
head and neck neoplasia	0	0	5.07749	0
shape change of neuroglia	0	0	5.05863	0
systemic light chain amyloidosis	0	0	5.05863	0
colon tumor	5.05522	0	0	0
function of macrophages	0	0	0	5.04978
cell-cell adhesion	5.04847	0	0	0
stage IV solid tumor	0	5.02958	0	0
metastatic upper gastrointestinal tract tumor	0	5.02904	0	0
adhesion of lymphatic system cells	5.02796	0	0	0
flux of carbohydrate	5.027	0	0	0
chemotaxis of PBMCs	5.027	0	0	0
accumulation of macrophages	5.02689	0	0	0
cell rolling of leukocytes	5.02689	0	0	0
migration of vascular smooth muscle cells	5.02509	0	0	0
lichen planus	0	0	0	5.02412
cell movement of hairy leukemia cells	5.00209	0	0	0
Neurodegeneration	5.00125	0	0	0
cell spreading of phagocytes	4.99834	0	0	0
organization of actin	4.99834	0	0	0
migration of vascular endothelial cells	4.98776	0	0	0
morphology of endothelial cells	0	0	4.98556	0
scattering	4.98057	0	0	0
shape change of myeloid cells	4.97301	0	0	0
chemotaxis of blood cells	4.96271	0	0	0
degeneration of neurons	4.95803	0	0	0
colon cancer	4.95531	0	0	0
abnormal morphology of eye	0	0	0	4.93832
stage IIIB cancer	0	4.93791	0	0
binding of monocytes	4.93647	0	0	0
interaction of mononuclear leukocytes	4.93098	0	0	0
stage III multiple myeloma	0	0	4.92546	0
stage II multiple myeloma	0	0	4.92546	0
Hypercholesterolemia	0	0	0	4.9178
progressive multiple myeloma	0	0	4.90297	0
function of myeloid cells	0	0	0	4.90138
homing of blood cells	4.89204	0	0	0
adhesion of mononuclear leukocytes	4.87433	0	0	0
lupus erythematosus	4.86285	0	0	0
hydrolysis of ATP	0	0	0	4.86186
transport of cholesterol	4.86015	0	0	0
abnormal morphology of abdomen	0	0	0	4.85231
urinary tract cancer	4.84008	0	0	0
morphology of atherosclerotic lesion	4.83855	0	0	0
peritoneal carcinoma	0	4.83822	0	0
binding of polysaccharide	4.82869	0	0	0
acute lung injury	4.8275	0	0	0
abnormal morphology of nephron	0	0	0	4.8207
uptake of D-glucose	0	0	0	4.81762
engulfment of antigen presenting cells	4.81452	0	0	0
injury of lung	4.80528	0	0	0
disassembly of extracellular matrix	0	0	0	4.80272
alternative splicing of mRNA	0	0	0	4.80112
initiation of translation of mRNA	0	0	0	4.80112
shape change of blood cells	0	0	4.79999	0
efflux of levothyroxine	0	0	4.79565	0
efflux of L-triiodothyronine	0	0	4.79565	0
export of snRNA	0	0	4.79565	0
autophagy of cells	4.79516	0	0	0
proliferation of pituitary cells	4.78664	0	0	0
removal of reactive oxygen species	4.78664	0	0	0
cell death of liver cells	4.77981	0	0	0
transmigration of myeloid cells	0	0	4.76759	0
autoimmune glomerulonephritis	0	0	4.76759	0
morphology of elastic tissue	0	0	4.76089	0
development of intervertebral disc	0	0	0	4.74187
uptake of cholesterol	0	0	0	4.74181
cell death of heart	0	0	0	4.73975
abnormal morphology of renal glomerulus	0	0	0	4.73906
phagocytosis of antigen presenting cells	4.73134	0	0	0
steroid metabolism	0	0	0	4.72658
cell movement of fibrosarcoma cell lines	4.71838	0	0	0
cell movement of hematopoietic cells	0	0	0	4.71513
morphology of heart	0	0	4.71392	0
reorganization of actin	4.70854	0	0	0
toxicity of cells	4.70553	0	0	0
adhesion of extracellular matrix	0	0	0	4.7052
stage IVB cervical carcinoma	0	4.70206	0	0
morphology of mitochondria	4.69986	0	0	0
activation of neuroglia	4.69986	0	0	0
uptake of carbohydrate	0	0	0	4.69643
cellular infiltration by macrophages	4.69138	0	0	0
stage I multiple myeloma	0	0	4.68147	0
chemotaxis of mononuclear leukocytes	4.67994	0	0	0
formation of endothelial tube	0	0	0	4.67633
colorectal cancer	4.66694	0	0	0
advanced malignant solid tumor	0	0	0	4.66648
invasion of prostate cancer cell lines	4.66504	0	0	0
adhesion of lymphoma cell lines	4.65829	0	0	0
area of atherosclerotic lesion	0	0	0	4.65505
internalization by tumor cell lines	0	4.65456	0	0
degeneration of cells	4.65074	0	0	0
attachment of virus	4.64312	0	0	0
binding of lipopolysaccharide	4.64312	0	0	0
cell death of brain	4.6329	0	0	0
intervertebral disc disorder	0	0	4.63083	0
development of cornea	0	0	0	4.6273
age-related macular degeneration	0	0	0	4.6273
size of vascular lesion	4.61812	0	0	0
adenoma formation	0	0	0	4.61791
apoptosis of cervical cancer cell lines	4.61524	0	0	0
uptake of monosaccharide	0	0	0	4.61223
deposition of amyloid fibrils	4.61174	0	0	0
cell-cell adhesion of leukocytes	4.61174	0	0	0
extravasation of phagocytes	4.61174	0	0	0
cell death of brain cells	4.61128	0	0	0
activation of mononuclear leukocytes	4.61003	0	0	0
degradation of vesicles	4.60833	0	0	0
budding of vesicles	4.60833	0	0	0
polarization of cells	4.60665	0	0	0
migration of liver cells	0	0	4.60647	0
invasion of cancer cells	0	0	0	4.6058
Ovarian Cancer and Tumors	4.60359	0	0	0
accumulation of antigen presenting cells	0	0	0	4.59998
damage of muscle	0	0	0	4.59998
migration of embryonic cell lines	0	0	0	4.59998
morphology of nervous system	0	0	4.58365	0
locally advanced gastric adenocarcinoma	0	4.58038	0	0
locally advanced gastroesophageal junction adenocarcinoma	0	4.58038	0	0
invasion of breast cancer cell lines	0	0	0	4.57937
cell-mediated response of T lymphocytes	4.57549	0	0	0
quantity of ldl cholesterol in blood	0	0	0	4.57198
amyotrophic lateral sclerosis	0	0	0	4.57008
migration of epithelial cell lines	0	0	0	4.5626
major affective disorder	4.55711	0	0	0
ovarian cancer	4.55514	0	0	0
urinary tract tumor	4.55045	0	0	0
proteinuria	0	0	4.54246	0
recruitment of cells	4.54152	0	0	0
phosphorylation of protein	4.53991	0	0	0
apoptosis of myeloid cells	4.53474	0	0	0
permeability of blood-brain barrier	0	0	4.53427	0
Organ Degeneration	4.52949	0	0	0
Dupuytren contracture	0	0	4.52895	0
mantle cell lymphoma	0	0	4.52885	0
cell movement of peripheral blood monocytes	4.519	0	0	0
neuritogenesis	4.51839	0	0	0
proliferation of hepatic stellate cells	0	0	0	4.51788
angiogenesis of eye	0	0	0	4.51788
apoptosis of endothelial cell lines	0	0	0	4.51788
homing of leukocytes	4.51251	0	0	0
biosynthesis of purine ribonucleotide	4.51218	0	0	0
chemotaxis of peripheral blood monocytes	4.50953	0	0	0
metastatic gastroesophageal junction adenocarcinoma	0	4.50748	0	0
locally advanced HER2 negative solid tumor	0	4.50748	0	0
translocation of phosphatidylserine	0	0	4.49844	0
polarization of leukocytes	4.49843	0	0	0
lymphoreticular neoplasm	0	0	4.49529	0
abnormal morphology of skin	4.49181	0	0	0
gonadal tumor	4.49043	0	0	0
female genital tract serous carcinoma	0	0	0	4.4902
familial hemolytic anemia	0	0	0	4.48405
development of atherosclerotic lesion	0	0	0	4.48405
experimentally-induced arthritis	0	0	0	4.48058
conversion of lipid	0	0	0	4.48058
production of hydrogen peroxide	4.48015	0	0	0
tubulation of endothelial tissue	0	0	4.47756	0
apoptosis of smooth muscle cells	4.47606	0	0	0
abnormal morphology of vasculature	0	0	0	4.47199
acute inflammation of tissue	4.46823	0	0	0
dengue fever	4.46823	0	0	0
adhesion of gonadal cell lines	0	0	4.46467	0
relapsed Waldenström macroglobulinemia	0	0	4.46467	0
cell-cell contact of leukocytes	0	0	4.46467	0
inflammation of limb	0	0	4.46467	0
mucinous adenocarcinoma	0	0	0	4.45553
concentration of lipid	0	0	4.44442	0
invasion of endothelial cells	0	0	0	4.44267
reorganization of cytoskeleton	4.44094	0	0	0
metastatic gastric adenocarcinoma	0	4.43693	0	0
engulfment of tumor cell lines	0	4.42675	0	0
tubulation of cells	0	0	4.42251	0
scattered Merkel-cell carcinoma	0	4.42063	0	0
homeostasis of cholesterol	0	0	0	4.41781
homing of mononuclear leukocytes	4.41753	0	0	0
area of lesion	0	0	0	4.41315
activation of neutrophils	4.41259	0	0	0
apoptosis of leukocytes	4.41148	0	0	0
binding of smooth muscle cell lines	4.40706	0	0	0
retraction of pseudopodia	4.40706	0	0	0
eosinophilic inflammation	0	0	4.40233	0
abnormality of articular cartilage	0	0	4.39749	0
morphology of respiratory tract	0	0	0	4.39707
detachment of blood cells	4.39395	0	0	0
activation of vascular smooth muscle cells	4.39395	0	0	0
cholangiocarcinoma	0	0	4.39367	0
cell spreading of neutrophils	4.38464	0	0	0
extravasation of neutrophils	4.38464	0	0	0
respiration of tumor cell lines	4.38464	0	0	0
function of phagocytes	0	0	0	4.38204
high risk malignant hematological system tumor	0	4.38062	0	0
cell movement of liver cells	0	0	0	4.37621
abnormal morphology of cornea	0	0	0	4.36243
urination disorder	0	0	4.3501	0
chronic hepatitis	0	0	4.34953	0
renal lesion	4.34609	0	0	0
quantity of interleukin	4.34282	0	0	0
morphology of neurons	0	0	0	4.3291
migration of melanoma cell lines	0	0	0	4.32582
T-cell non-Hodgkin disease	0	0	4.31826	0
release of cholesterol	0	0	0	4.31789
abnormal morphology of elastic tissue	0	0	0	4.31789
binding of lymphatic system cells	4.31328	0	0	0
closure of wound	0	0	0	4.31276
quantity of neurite branches	0	4.3097	0	0
replication of HIV-1	4.30901	0	0	0
binding of fibroblast cell lines	4.30148	0	0	0
leukemia	0	0	4.29567	0
liquid tumor	0	0	4.29195	0
grade 1 lymphocytic cancer	0	0	4.28508	0
binding of mononuclear leukocytes	4.28229	0	0	0
tumorigenesis of carcinoma	0	0	0	4.28002
stage IIIA cancer	0	4.27857	0	0
tumorigenesis of malignant tumor	0	0	0	4.27486
benign neoplasia	0	0	0	4.27153
IgA nephropathy	0	0	4.26983	0
stage I metastatic non-small cell lung carcinoma	4.26227	0	0	0
morphology of skin	4.2603	0	0	0
HIV-HCV co-infection	0	0	4.25921	0
inflammation of footpad	0	0	4.25921	0
hydrolysis of lipid	0	0	4.25735	0
juvenile dermatomyositis	0	0	4.25092	0
lymphatic node tumor	0	4.24441	0	0
stage IV lung cancer	0	4.24441	0	0
childhood supratentorial primitive neuroectodermal tumor	0	4.23453	0	0
high risk MYCN amplification positive neuroblastoma	0	4.23453	0	0
dysplasia	4.23074	0	0	0
growth of epithelial tissue	0	0	0	4.22833
migration of leukemia cell lines	4.22034	0	0	0
phagocytosis by macrophages	4.21831	0	0	0
chronic renal failure	0	0	0	4.21784
binding of carcinoma cell lines	0	0	0	4.21641
bleeding time	0	0	0	4.21641
proliferation of endothelial cell lines	0	0	0	4.21372
tumorigenesis of adenocarcinoma	4.21199	0	0	0
fibrin clot	0	0	0	4.21076
migration of fibrosarcoma cell lines	4.21006	0	0	0
polarization of neutrophils	4.20511	0	0	0
mitogenesis of muscle cells	4.20511	0	0	0
invasion of pancreatic tumor	4.20511	0	0	0
lysis of blood clot	4.20511	0	0	0
cell-mediated response	4.19462	0	0	0
fibrinolysis	0	0	4.19315	0
familial hypercholesterolemia	0	0	4.19315	0
glycogen storage disease type II	0	0	4.19315	0
hematuria	0	0	4.19315	0
quantity of endothelial cells	0	0	0	4.18822
primary peritoneal cancer	0	4.18055	0	0
metastatic solid tumor of head and neck	0	4.17799	0	0
uptake of cholesterol ester	0	0	0	4.17749
infarction of brain	0	0	4.17677	0
lymphoma	0	0	4.17321	0
liver carcinoma	0	0	0	4.17273
migration of hematopoietic progenitor cells	0	0	0	4.16966
abnormality of cartilage tissue	0	0	4.16785	0
enteropathy associated T cell lymphoma	0	0	4.16547	0
tumorigenesis of benign tumor	0	0	0	4.15751
hematologic cancer of cells	0	0	4.1498	0
endometrial clear cell carcinoma	0	4.1479	0	0
unresectable metastatic gastric adenocarcinoma	0	4.1479	0	0
chemotaxis of phagocytes	0	0	0	4.14616
end stage renal disease	0	0	0	4.14596
T-cell lymphoproliferative disorder	0	0	4.14087	0
cell movement of hematopoietic progenitor cells	0	0	0	4.13681
regulation of mitochondria	0	0	0	4.12776
recurrent primary central nervous system lymphoma	0	4.12593	0	0
progressive primary central nervous system lymphoma	0	4.12593	0	0
autosomal dominant Emery-Dreifuss muscular dystrophy	0	0	4.12399	0
morphogenesis of cardiovascular system	0	0	4.10037	0
cell movement of eosinophils	0	0	4.09092	0
recurrent lymphoid cancer	0	4.07961	0	0
metastatic lung cancer	0	4.07095	0	0
progression of primitive neuroectodermal tumor	0	4.06509	0	0
shape change of astrocytes	0	0	4.05891	0
oxidation of DNA	0	0	4.05891	0
pentose shunt of D-glucose	0	0	4.05891	0
cell spreading of blood cells	0	0	4.04926	0
advanced non-small cell lung carcinoma	0	4.04303	0	0
metabolism of membrane lipid derivative	0	0	4.0352	0
locally advanced thymic epithelial tumor	0	4.01424	0	0
inoperable adrenal cortex carcinoma	0	4.01424	0	0
detachment of myeloid cells	0	4.01424	0	0
metabolism of succinyl-coenzyme A	0	4.01424	0	0
unresectable thymic epithelial tumor	0	4.01424	0	0
progressive adrenal cortex carcinoma	0	4.01424	0	0
metastatic adrenal carcinoma	0	4.01424	0	0
diapedesis of leukocytes	0	4.01424	0	0
recurrent cancer	0	4.00863	0	0
concentration of fatty acid	0	0	4.00463	0
permeability of vascular system	0	0	4.00015	0
cancer of unknown primary	0	3.9985	0	0
locally advanced HER2 negative gastric adenocarcinoma	0	3.98578	0	0
stage IV small cell lung cancer	0	3.98578	0	0
MYCN amplification positive solid tumor	0	3.98578	0	0
mitotic exit	0	3.98578	0	0
infection of cervical cancer cell lines	0	3.98541	0	0
high risk neoplasia	0	3.97096	0	0
metabolism of acylglycerol	0	0	3.947	0
neoplasia of leukocytes	0	0	3.94098	0
severe acute respiratory syndrome	0	0	3.93973	0
detachment of retina	0	0	3.93157	0
binding of bacteria	0	0	3.93157	0
osteogenesis imperfecta	0	0	3.92942	0
autosomal dominant Charcot-Marie-Tooth disease type 2	0	0	3.92942	0
cell proliferation of colorectal cancer cell lines	0	0	3.92884	0
inborn error of amino acid metabolism	0	0	3.91539	0
choroid plexus tumor	0	3.90972	0	0
recurrent primary neoplasia	0	3.90972	0	0
high risk endometrial carcinoma	0	3.90972	0	0
recurrent pelvic tumor	0	3.90903	0	0
invasion of hepatoma cell lines	0	3.90903	0	0
pediatric cancer	0	3.893	0	0
metastatic uterine cancer	0	3.88819	0	0
cervical adenocarcinoma	0	3.88819	0	0
malignant neoplasm of aerodigestive tract	0	0	3.8826	0
binding of muscle cells	0	0	3.8807	0
fallopian tube cancer	0	3.86671	0	0
biosynthesis of D-ribose-5-phosphate	0	0	3.85696	0
morphology of RPE cells	0	0	3.85696	0
internalization of Streptococcus pyogenes serotype M49	0	0	3.85696	0
hypofibrinogenemia	0	0	3.85696	0
morphogenesis of knee joint	0	0	3.85696	0
cell spreading of PBMCs	0	0	3.85696	0
abnormal morphology of abdominal aorta	0	0	3.85696	0
alkaptonuria	0	0	3.85696	0
recruitment of phosphatidic acid	0	0	3.85696	0
hyperthyroxinemia	0	0	3.85696	0
quantity of lung cell lines	0	0	3.85696	0
thinning of sclera	0	0	3.85696	0
hypermethioninemia	0	0	3.85696	0
infantile Sandhoff disease	0	0	3.85696	0
abnormal morphology of visceral yolk sac	0	0	3.85429	0
cell viability of neuroblastoma cell lines	0	0	3.85429	0
myopia	0	0	3.85048	0
entrance of Ca2+	0	0	3.84161	0
apoptosis of macrophage cancer cell lines	0	3.83666	0	0
recurrent epithelial endometrial cancer	0	3.83666	0	0
advanced malignant gastrointestinal neoplasm	0	3.83359	0	0
dystrophy of muscle	0	0	3.83215	0
pretreated lymphoplasmacytoid lymphoma	0	0	3.83119	0
pretreated Waldenström macroglobulinemia	0	0	3.83119	0
ischemic stroke	0	0	3.81844	0
insulin resistance	0	0	3.80437	0
dystrophy	0	0	3.78834	0
metastasis of primitive neuroectodermal tumor	0	3.78341	0	0
quantity of actin stress fibers	0	0	3.7832	0
contraction of extracellular matrix	0	3.77678	0	0
stage I adrenal cortex carcinoma	0	3.77678	0	0
metastatic esophagogastric junction cancer	0	3.77678	0	0
stage II adrenal cortex carcinoma	0	3.77678	0	0
stage IV adrenal cortex carcinoma	0	3.77678	0	0
stage III ALK fusion negative EGFR mutation negative non-small cell lung carcinoma	0	3.77678	0	0
malignant pleural effusion	0	3.77678	0	0
stage III adrenal cortex carcinoma	0	3.77678	0	0
stage IIIA lung adenocarcinoma	0	3.77678	0	0
sarcomatoid malignant pleural mesothelioma	0	3.77678	0	0
binding of brain cancer cell lines	0	0	3.77533	0
Duchenne muscular dystrophy	0	0	3.77418	0
lower respiratory tract disorder	0	0	3.77092	0
recurrent cervical cancer	0	3.76639	0	0
recurrent neuroblastoma	0	3.76639	0	0
brain metastasis	0	3.76639	0	0
metastatic epithelial endometrial cancer	0	3.76639	0	0
accumulation of carbohydrate	0	0	3.76475	0
lymph node cancer	0	3.74694	0	0
binding of GTP	0	3.74425	0	0
autosomal recessive osteogenesis imperfecta	0	0	3.73553	0
interaction of naive T lymphocytes	0	0	3.73553	0
primitive neuroectodermal brain tumor	0	3.73295	0	0
atrophy of muscle	0	0	3.73264	0
stage IV metastatic solid tumor	0	3.72961	0	0
progressive metastatic solid tumor	0	3.72961	0	0
recurrent nasopharyngeal cancer	0	3.69872	0	0
advanced esophagogastric junction cancer	0	3.69872	0	0
metastatic nasopharyngeal cancer	0	3.69872	0	0
neoplasia of lymphoid organ	0	3.68722	0	0
metastatic osteosarcomagenesis	0	3.68369	0	0
metastatic carcinoma	0	3.62391	0	0
formation of actin stress fibers	0	3.61777	0	0
metastatic non small cell lung carcinoma	0	3.60866	0	0
infection of tumor cell lines	0	3.58853	0	0
ALK fusion negative EGFR mutation negative nonsquamous non-small cell lung cancer	0	3.57823	0	0
extensive stage small cell lung cancer	0	3.57823	0	0
EGFR exon 19 deletion positive EGFR T790M mutation negative lung adenocarcinoma	0	3.57823	0	0
malignant neoplasm of connective and soft tissue of abdomen	0	3.57075	0	0
unresectable gastroesophageal junction adenocarcinoma	0	3.5705	0	0
stage III-IV uterine cancer	0	3.5705	0	0
formation of nucleus	0	3.55387	0	0
cell death of macrophage cancer cell lines	0	3.54268	0	0
progressive central nervous system tumor	0	3.54268	0	0
progressive myoclonic epilepsy type 4 with renal failure	0	3.53118	0	0
morphogenesis of lumen	0	3.53118	0	0
infiltration by leukemia cells	0	3.53118	0	0
density of blood vessel tissue	0	3.53118	0	0
signaling of peripheral T lymphocyte	0	3.53118	0	0
metabolism of glucosamine	0	3.53118	0	0
entry into S phase of trophoblast cells	0	3.53118	0	0
migration of AT2 cells	0	3.53118	0	0
diapedesis of monocytes	0	3.53118	0	0
infantile glycogen storage disease type II	0	3.53118	0	0
phosphorylation of microtubules	0	3.53118	0	0
colony formation	0	3.53008	0	0
stage IIIC cancer	0	3.52915	0	0
BRCA1 mutation positive carcinoma	0	3.50966	0	0
metastatic cervical cancer	0	3.50966	0	0
ALK mutation positive malignant solid tumor	0	3.49777	0	0
ALK fusion positive solid tumor	0	3.49777	0	0
stage III cancer	0	3.484	0	0
metastatic cervical carcinoma	0	3.47649	0	0
persistent cervical carcinoma	0	3.47649	0	0
metastatic adrenal gland tumor	0	3.47649	0	0
binding of peripheral blood lymphocytes	0	3.47649	0	0
advanced neuroendocrine tumor	0	3.45386	0	0
neuroblastoma	0	3.45208	0	0
M phase of cervical cancer cell lines	0	3.44703	0	0
retraction of cellular tail	0	3.4077	0	0
detachment of leukocytes	0	3.4077	0	0
formation of transport vesicles	0	3.4077	0	0
unresectable malignant pleural mesothelioma	0	3.4077	0	0
induction of actin stress fibers	0	3.4077	0	0
metastatic bladder neoplasm	0	3.39388	0	0
degradation of filaments	0	3.39061	0	0
metastatic anaplastic thyroid carcinoma	0	3.39061	0	0
early stage ovarian sex cord-stromal tumor	0	3.39061	0	0
local neoplasm recurrence	0	3.39061	0	0
benign connective or soft tissue neoplasm	0	3.38416	0	0
stage IVB cancer	0	3.33871	0	0
stage IVA cancer	0	3.33871	0	0
HER2 positive carcinoma	0	3.33871	0	0
cell proliferation of brain cancer cell lines	0	3.31799	0	0
smooth muscle tumor	0	3.3105	0	0
stage IV anal canal cancer	0	3.30935	0	0
ovarian serous cystadenocarcinoma	0	3.30935	0	0
stage III uterine corpus cancer	0	3.30935	0	0
tumorigenesis of hepatoma cell lines	0	3.30935	0	0
stage III-IV ovarian cancer	0	3.28731	0	0
stage IV metastatic lung cancer	0	3.28522	0	0
high grade osteosarcoma	0	3.28522	0	0
Klatskin's tumor	0	3.25835	0	0
recurrent gastric adenocarcinoma	0	3.25835	0	0
organization of nucleus	0	3.25761	0	0
stage I non-small cell lung carcinoma	0	3.24795	0	0
serous endometrial cancer	0	3.23226	0	0
proliferation of dermal fibroblasts	0	3.23226	0	0
locally advanced HER2 negative gastroesophageal junction adenocarcinoma	0	3.23226	0	0
localized osteosarcoma	0	3.23226	0	0
metastatic head and neck cancer	0	3.21651	0	0
recurrent lymphoma	0	3.21651	0	0
small cell lung carcinoma	0	3.21133	0	0
nuclear export	0	3.18552	0	0
localized neuroblastoma	0	3.18293	0	0
Evans stage IVS neuroblastoma	0	3.18293	0	0
carcinoma of unknown primary	0	3.15896	0	0
endometrial adenosquamous carcinoma	0	3.15896	0	0
endometrial carcinosarcoma	0	3.15896	0	0
MYCN amplification negative chromosome 1p deletion negative neuroblastoma	0	3.15896	0	0
MYCN amplification negative chromosome 1p deletion positive neuroblastoma	0	3.15896	0	0
cell death of Schwann cells	0	3.15896	0	0
stage I MYCN amplification negative neuroblastoma	0	3.15896	0	0
organization of actin filaments	0	3.14996	0	0
unilateral triple negative invasive breast cancer	0	3.13397	0	0
endocytosis by cervical cancer cell lines	0	3.13386	0	0
recurrent esophagogastric junction cancer	0	3.1256	0	0
invasion of brain cancer cell lines	0	3.12449	0	0
brain cancer	0	3.11573	0	0
stage 2 invasive breast carcinoma	0	3.08912	0	0
tongue carcinoma	0	3.08912	0	0
metastatic HER2 negative gastric adenocarcinoma	0	3.08912	0	0
stage 3 invasive breast carcinoma	0	3.08912	0	0
EGFR activating mutation positive EGFR T790M mutation negative non-small cell lung carcinoma	0	3.08912	0	0
grade 2-4 fallopian tube cancer	0	3.08912	0	0
desmoplastic medulloblastoma	0	3.08912	0	0
progression of neuroblastoma	0	3.08912	0	0
cardiotoxicity	0	3.08638	0	0
high risk squamous cell cancer of the supraglottis	0	3.05903	0	0
locally advanced glottis cancer	0	3.05903	0	0
maturation of rRNA	0	3.05903	0	0
high risk squamous cell cancer of the hypopharynx	0	3.05903	0	0
degradation of amyloid fibrils	0	3.05903	0	0
stage IA cervical cancer	0	3.05903	0	0
arrest in mitosis of epithelial cell lines	0	3.05903	0	0
stage IB2 cervical cancer	0	3.05903	0	0
contact growth inhibition of pancreatic cancer cell lines	0	3.05903	0	0
high risk squamous cell cancer of the lip	0	3.05903	0	0
high risk squamous cell cancer of the glottis	0	3.05903	0	0
differentiation of osteochondrogenic precursors	0	3.05903	0	0
distribution of protein	0	3.05903	0	0
arrest in mitosis of embryonic cell lines	0	3.05903	0	0
arrest in mitosis of kidney cell lines	0	3.05903	0	0
high risk squamous cell cancer of the oropharynx	0	3.05903	0	0
high risk squamous cell cancer of the maxillary sinus	0	3.05903	0	0
high risk squamous cell cancer of the ethmoid sinus	0	3.05903	0	0
FIGO stage IIA2 cervical cancer	0	3.05903	0	0
Treacher Collins-Franceschetti syndrome	0	3.05903	0	0
polarization of lung cancer cell lines	0	3.05903	0	0
transdifferentiation of stromal cells	0	3.05903	0	0
locally advanced supraglottis cancer	0	3.05903	0	0
homing of inflammatory leukocytes	0	3.05903	0	0
class switch recombination repair	0	3.05903	0	0
secondary neoplasm of peritoneum	0	3.05903	0	0
T2-4 stage nasopharyngeal cancer	0	3.05903	0	0
integrity of adherens junctions	0	3.05903	0	0
stage IB1 cervical cancer	0	3.05903	0	0
advanced stage primary laryngeal cancer	0	3.05903	0	0
replicative senescence of fibroblasts	0	3.05903	0	0
resectable glottis cancer	0	3.05903	0	0
stage 3 inoperable non-small cell lung cancer	0	3.05903	0	0
stage T3 glottis cancer	0	3.05903	0	0
binding of Smad3 binding site	0	3.05903	0	0
astrocytosis of hippocampal CA1 region	0	3.05903	0	0
resectable supraglottis cancer	0	3.05903	0	0
infection of dermal fibroblasts	0	3.05903	0	0
metastatic testicular cancer	0	3.05903	0	0
synthesis of 47s pre-rRNA	0	3.05903	0	0
high risk occult primary cancer of head and neck	0	3.05903	0	0
shape of tumor cell lines	0	3.05903	0	0
locally advanced malignant solid tumor	0	3.04979	0	0
targeting of protein	0	3.03477	0	0
gastric cardia cancer	0	3.02245	0	0
infection by lymphocytic choriomeningitis virus	0	3.02245	0	0
drug-induced liver disease	0	3.02245	0	0
cervical adenosquamous carcinoma	0	3.02245	0	0
stage IV EGFR mutation negative non squamous non-small cell lung carcinoma	0	3.02245	0	0
grade 2-4 mantle cell lymphoma	0	3.02245	0	0
recurrent cervical carcinoma	0	3.02245	0	0
locally advanced HER2 positive gastric adenocarcinoma	0	3.02245	0	0
stage IVB cervical cancer	0	3.02245	0	0
cellular infiltration by microglia	0	3.00621	0	0
hyperactivation of T lymphocytes	0	3.00621	0	0
thickness of cerebral cortex	0	3.00621	0	0
arrest in proliferation of bone cancer cell lines	0	3.00621	0	0
classic Hodgkin disease	0	2.995	0	0
brain atrophy	0	2.99183	0	0
repair of DNA	0	2.98379	0	0
stage I epithelial cancer	0	2.97755	0	0
high risk lymphoma	0	2.95868	0	0
Increased Levels of Potassium	0	2.95868	0	0
signaling of lymphoid cells	0	2.95868	0	0
EGFR(L858R) positive metastatic non-small cell lung carcinoma	0	2.95868	0	0
stage III neuroblastoma	0	2.95868	0	0
EGFR exon 19 deletion positive lung adenocarcinoma	0	2.95868	0	0
EGFR exon19 deletion positive metastatic non-small cell lung carcinoma	0	2.95868	0	0
EGFR exon 21 L858R activating mutation positive lung adenocarcinoma	0	2.95868	0	0
stage 2 neuroblastoma	0	2.95868	0	0
cell death of endothelial cells	0	2.95509	0	0
scleroderma	0	2.95399	0	0
abnormal activity of enzyme	0	2.95304	0	0
metastatic unresectable advanced malignant tumor	0	2.95111	0	0
organization of Golgi apparatus	0	2.92465	0	0
systemic CD30 positive anaplastic large cell lymphoma	0	2.92465	0	0
abnormal metabolism	0	2.92306	0	0
advanced stage carcinoma	0	2.91588	0	0
polymerization of actin	0	2.90834	0	0
adult T cell leukemia	0	2.89884	0	0
chronic active hepatitis	0	2.89781	0	0
invasion of thyroid tumor cell lines	0	2.89781	0	0
gastric ulcer	0	2.89781	0	0
morphology of hepatoma cell lines	0	2.89781	0	0
formation of corpus callosum	0	2.8976	0	0
unilateral non-inflammatory non-metastatic HER2 negative invasive breast carcinoma	0	2.8976	0	0
stage III bladder cancer	0	2.8976	0	0
unilateral infiltrating ductal breast carcinoma	0	2.8976	0	0
stage 4 progressive ALK rearrangement positive non-small cell lung cancer	0	2.8976	0	0
stage IV progressive ALK mutation positive non-small cell lung cancer	0	2.8976	0	0
unresectable bladder cancer	0	2.8976	0	0
stage IV large cell lung carcinoma	0	2.8976	0	0
intestinal tumor	0	2.88428	0	0
large intestine neoplasm	0	2.8707	0	0
nonmetastatic breast cancer	0	2.86664	0	0
mixed cell carcinoma	0	2.86664	0	0
recurrent central nervous system tumor	0	2.86664	0	0
stage IV lung carcinoma	0	2.85982	0	0
locally advanced nonsquamous non-small cell lung cancer	0	2.83901	0	0
formation of lamellipodia	0	2.83429	0	0
Clathrin mediated endocytosis	0	2.82825	0	0
activation of enzyme	0	2.82227	0	0
metastatic unresectable malignant tumor	0	2.82021	0	0
acute lymphocytic leukemia	0	2.82012	0	0
metastatic melanoma	0	2.79971	0	0
morphology of nucleus	0	2.79971	0	0
resectable secondary tumor	0	2.79862	0	0
proliferation of gastric cancer cells	0	2.79862	0	0
invasion of melanoma cells	0	2.79862	0	0
epithelial-mesenchymal transformation	0	2.79862	0	0
high risk myelodysplastic syndrome	0	2.79862	0	0
apoptosis of retinal ganglion cells	0	2.79862	0	0
synthesis of glutathione	0	2.79862	0	0
hyperplasia of blood vessel	0	2.79862	0	0
stage III ovarian cancer	0	2.78628	0	0
processing of rRNA	0	2.78628	0	0
Clathrin mediated endocytosis by tumor cell lines	0	2.78628	0	0
non-inflammatory breast adenocarcinoma	0	2.78272	0	0
sphingolipidosis	0	2.78272	0	0
subcutaneous panniculitis-like T-cell lymphoma	0	2.78272	0	0
morphology of heart cells	0	2.77794	0	0
intestinal cancer	0	2.7731	0	0
stabilization of microtubules	0	2.76948	0	0
metastatic HER2 positive esophagogastric junction cancer	0	2.76297	0	0
detachment of granulocytes	0	2.76297	0	0
metastatic anal carcinoma	0	2.76297	0	0
metabolism of keratan sulfate	0	2.76297	0	0
node positive cervical cancer	0	2.76297	0	0
locally advanced metastatic gastric adenocarcinoma	0	2.76297	0	0
formation of submandibular gland	0	2.76297	0	0
recurrent HER2 positive gastric adenocarcinoma	0	2.76297	0	0
docking of plasma membrane	0	2.76297	0	0
stage 4a resectable gastric cancer	0	2.76297	0	0
stage 1B resectable gastric cancer	0	2.76297	0	0
shape change of nucleus	0	2.76297	0	0
cell proliferation of Langerhans cells	0	2.76297	0	0
redistribution of cytoskeleton	0	2.76297	0	0
invasion of squamous carcinoma cells	0	2.76297	0	0
cell cycle progression of prostate cell lines	0	2.76297	0	0
alcoholic cirrhosis	0	2.76297	0	0
inoperable anal cancer	0	2.76297	0	0
recurrent HER2 positive esophagogastric junction cancer	0	2.76297	0	0
locally advanced HER2 positive esophagogastric junction cancer	0	2.76297	0	0
detachment of phagocytes	0	2.76297	0	0
metastatic HER2 positive esophageal cancer	0	2.76297	0	0
release of dense core granules	0	2.76297	0	0
locally advanced HER2 positive esophageal cancer	0	2.76297	0	0
recurrent metastatic gastric adenocarcinoma	0	2.76297	0	0
HER2 amplification positive solid tumor	0	2.76297	0	0
polarization of carcinoma cell lines	0	2.76297	0	0
stage I squamous cell carcinoma of nasopharynx	0	2.76297	0	0
recurrent HER2 positive esophageal cancer	0	2.76297	0	0
HER2 amplification positive cancer	0	2.76297	0	0
