# Supplementary material for: Exosome-mediated bidirectional immune dysregulation in tuberculosis: proteomic profiling reveals strain-specific strategies of virulent H37Rv and attenuated H37Ra
Source: Front Immunol. 2026 Jan 23;16:1696299. doi: 10.3389/fimmu.2025.1696299 (PMC12876188; doi:10.3389/fimmu.2025.1696299)
Supplement: Supplementary file 5 [file Table4.xls]

## Sheet: Sheet0
© 2000-2017 QIAGEN. All rights reserved.
Canonical Pathway	protemics12008_cell_RAvsNC_ANOVA_p_0.05_ratio_1.2-- - 2017-06-26 02:36 下午	protemics12008_cell_RVvsNC_ANOVA_p_0.05_ratio_1.2 - 2017-06-26 02:52 下午	protemics12008_exo_RAvsNC_ANOVA_p_0.05_ratio_1.2 - 2017-06-26 03:20 下午	protemics12008_exo_RVvsNC_ANOVA_p_0.05_ratio_1.2 - 2017-06-26 03:22 下午
Protein Ubiquitination Pathway	6.74791	4.41826	12.3791	12.7415
EIF2 Signaling	6.44899	7.99521	5.61177	14.2267
FXR/RXR Activation	5.46504	0	10.5901	12.4984
LXR/RXR Activation	6.44956	0.4624	10.8474	9.73412
Clathrin-mediated Endocytosis Signaling	4.58669	2.14244	9.67992	8.22503
Regulation of eIF4 and p70S6K Signaling	3.80044	5.4737	4.74157	8.92664
Glycolysis I	2.66021	5.37192	4.92546	9.66229
Atherosclerosis Signaling	4.69939	1.16575	7.43457	6.67601
Phagosome Maturation	7.83401	3.05613	3.49369	4.51494
Acute Phase Response Signaling	6.07976	0.480432	4.46608	7.5945
Coagulation System	3.06201	0.917047	4.26983	8.36566
Protein Kinase A Signaling	4.79939	5.31638	3.07881	3.01737
mTOR Signaling	2.87555	4.36802	2.58557	5.87421
Production of Nitric Oxide and Reactive Oxygen Species in Macrophages	1.61075	0.622405	7.11117	6.04203
Intrinsic Prothrombin Activation Pathway	0.890234	0.403187	4.68147	9.17558
Complement System	0.256648	0.32459	3.03412	10.8646
Integrin Signaling	4.63092	2.82592	2.91161	4.07714
Remodeling of Epithelial Adherens Junctions	0.729665	3.74425	2.87202	6.68537
tRNA Charging	2.01508	2.35801	4.0377	5.48606
Gluconeogenesis I	1.74693	2.01084	3.63512	5.44833
Actin Cytoskeleton Signaling	3.8647	4.36346	1.72097	2.79201
RhoGDI Signaling	3.99459	3.68	1.76775	2.59556
Signaling by Rho Family GTPases	3.48809	5.84296	0.772027	1.63472
Purine Nucleotides De Novo Biosynthesis II	1.64936	1.83534	3.60103	4.6422
IL-12 Signaling and Production in Macrophages	1.40749	0.614647	5.01767	4.45948
Sucrose Degradation V (Mammalian)	0.749284	3.4077	3.88662	3.44666
Caveolar-mediated Endocytosis Signaling	3.84739	2.85982	2.00188	2.17919
Regulation of Actin-based Motility by Rho	3.10733	3.00874	1.64121	3.08611
Galactose Degradation I (Leloir Pathway)	2.35254	1.08092	2.86717	4.34934
Glioma Invasiveness Signaling	2.40043	1.48972	2.84397	3.78628
PI3K/AKT Signaling	1.28345	3.52915	2.44537	2.94664
Systemic Lupus Erythematosus Signaling	4.48755	2.73311	0.559394	2.33334
RhoA Signaling	2.87855	3.58188	1.24518	2.35786
Agrin Interactions at Neuromuscular Junction	1.78093	1.50956	2.04471	4.72276
Androgen Signaling	4.54871	3.17573	1.36886	0.940612
Axonal Guidance Signaling	0.964451	2.29887	3.5048	3.23505
ERK/MAPK Signaling	1.94347	2.61838	2.58557	2.71475
Breast Cancer Regulation by Stathmin1	1.88754	4.27884	1.97298	1.68066
Ephrin B Signaling	3.00517	3.59067	1.25623	1.47368
α-Adrenergic Signaling	2.56205	3.1249	1.70495	1.81913
RAN Signaling	0.530974	1.52101	3.08931	3.92932
Antigen Presentation Pathway	1.31748	0.85879	5.28828	1.59923
Fcγ Receptor-mediated Phagocytosis in Macrophages and Monocytes	1.29486	2.95304	1.00955	3.78739
Inhibition of Matrix Metalloproteases	1.28947	2.35801	2.94684	2.40513
Phospholipase C Signaling	2.65137	2.51608	1.18064	2.14152
Lipid Antigen Presentation by CD1	0.96897	0.440235	4.92546	2.04696
Ephrin Receptor Signaling	1.87249	1.97428	1.75668	2.57874
Leukocyte Extravasation Signaling	3.17519	1.9708	1.40934	1.60344
Epithelial Adherens Junction Signaling	1.01535	3.01362	1.52546	2.50011
Cardiac Hypertrophy Signaling	2.73158	3.09621	1.21563	1.00378
Pentose Phosphate Pathway	0	0.798247	3.73553	3.29714
Huntington's Disease Signaling	4.13025	3.00128	0.264406	0.426922
ILK Signaling	2.93202	3.21826	0.69401	0.957279
Unfolded protein response	3.81675	1.18267	1.58548	1.21434
Extrinsic Prothrombin Activation Pathway	1.34121	0.615807	1.82518	3.92932
autophagy	4.37661	0	0.80104	2.49219
Chemokine Signaling	1.1731	3.66615	1.28561	1.5119
Cdc42 Signaling	1.54256	2.61004	1.31442	2.15182
Rac Signaling	0.60957	3.71868	0.793431	2.45793
CCR5 Signaling in Macrophages	1.78093	1.50956	2.04471	2.23142
fMLP Signaling in Neutrophils	1.32585	2.93069	0.763431	2.37743
CDK5 Signaling	1.20045	1.55184	2.19201	2.20226
LPS/IL-1 Mediated Inhibition of RXR Function	0.964476	0.274401	2.29884	3.43285
CCR3 Signaling in Eosinophils	1.64377	3.37733	0.700932	1.17618
Glycogen Degradation III	1.44912	1.63138	1.93858	1.6562
IL-8 Signaling	2.42367	3.19988	0.385023	0.380348
Semaphorin Signaling in Neurons	1.56519	2.67271	0.8872	1.23398
Hepatic Fibrosis / Hepatic Stellate Cell Activation	2.18605	0.414165	2.20805	1.46759
Neuroprotective Role of THOP1 in Alzheimer's Disease	1.26236	1.50725	1.93312	1.54112
Aldosterone Signaling in Epithelial Cells	1.55598	1.60393	1.84781	1.22306
14-3-3-mediated Signaling	0.511554	3.37733	1.16437	1.17618
Cellular Effects of Sildenafil (Viagra)	2.68726	1.60319	1.16437	0.764184
γ-glutamyl Cycle	2.34473	1.52101	0.76142	1.54554
Role of Tissue Factor in Cancer	0.906246	0.799761	0.756155	3.68002
Arginine Biosynthesis IV	0	1.00543	2.69448	2.40096
Pentose Phosphate Pathway (Non-oxidative Branch)	0	1.00543	2.69448	2.40096
Synaptic Long Term Potentiation	0.585281	2.32533	1.85232	1.29609
Dopamine Receptor Signaling	0.636304	1.36053	2.66009	1.40119
HIPPO signaling	1.94677	1.76734	1.07571	1.24007
L-cysteine Degradation III	1.3701	1.46771	1.62916	1.48089
Uracil Degradation II (Reductive)	0	0	3.08562	2.78929
Thymine Degradation	0	0	3.08562	2.78929
Tight Junction Signaling	1.54256	3.81424	0.229718	0.276832
Inosine-5'-phosphate Biosynthesis II	0	1.29535	1.45562	3.0855
Germ Cell-Sertoli Cell Junction Signaling	0.766184	3.07238	0.82662	1.15445
p70S6K Signaling	0.814066	2.12105	1.15475	1.6458
Agranulocyte Adhesion and Diapedesis	2.56105	1.34438	1.13054	0.681094
Aryl Hydrocarbon Receptor Signaling	1.08171	1.97069	1.07257	1.52238
IL-17A Signaling in Gastric Cells	1.79331	1.16668	1.45736	1.18992
Granulocyte Adhesion and Diapedesis	2.28558	0.722415	1.72398	0.759358
Tyrosine Degradation I	0	0	2.86717	2.57225
Folate Polyglutamylation	0	0	2.86717	2.57225
Mitochondrial Dysfunction	4.6691	0.764177	0	0
NRF2-mediated Oxidative Stress Response	0.903712	1.30422	0.398575	2.81302
CXCR4 Signaling	3.03035	1.61645	0.234585	0.528635
Cardiac β-adrenergic Signaling	1.53521	1.50639	1.62917	0.709058
Endoplasmic Reticulum Stress Pathway	1.12855	1.30227	1.59891	1.32609
PPARα/RXRα Activation	1.40299	1.46206	1.71325	0.752484
Methylglyoxal Degradation I	1.19869	1.29535	1.45562	1.30841
Thiosulfate Disproportionation III (Rhodanese)	1.19869	1.29535	1.45562	1.30841
CREB Signaling in Neurons	1.72938	2.33162	0.7599	0.434577
Glycogen Degradation II	0.637975	0.726335	2.07134	1.78619
Nitric Oxide Signaling in the Cardiovascular System	1.01021	1.87243	1.34519	0.919927
Glucocorticoid Receptor Signaling	2.82129	1.95101	0.355928	0
TCA Cycle II (Eukaryotic)	1.89307	3.23226	0	0
Glutathione Redox Reactions II	2.56815	1.17412	1.33324	0
Melatonin Signaling	0.704842	2.12456	1.28561	0.939105
Thrombin Signaling	2.32606	2.06118	0.658541	0
IL-6 Signaling	3.36182	0.756523	0.352847	0.449751
Phenylalanine Degradation IV (Mammalian, via Side Chain)	0.580031	0.666615	1.93858	1.6562
Actin Nucleation by ARP-WASP Complex	0.921086	1.14506	0.84862	1.85087
Relaxin Signaling	1.32898	1.79014	0.974042	0.605267
Oncostatin M Signaling	0.779401	0.937859	1.21538	1.72731
PAK Signaling	1.65499	1.01616	0.929705	1.05294
Corticotropin Releasing Hormone Signaling	1.47951	1.36941	0.841292	0.940612
iNOS Signaling	0.610764	0.758011	1.02129	2.21575
Virus Entry via Endocytic Pathways	1.63633	1.00437	0.920329	1.04099
IGF-1 Signaling	1.56425	2.00009	0.44744	0.585674
G Beta Gamma Signaling	1.92383	1.7479	0.554548	0.364078
Histidine Degradation III	0	0	2.43019	2.13948
Role of NFAT in Regulation of the Immune Response	0.973804	1.3859	0.754147	1.44594
CMP-N-acetylneuraminate Biosynthesis I (Eukaryotes)	2.35254	1.08092	0	1.09376
Sertoli Cell-Sertoli Cell Junction Signaling	0.727515	1.46206	1.21832	1.10807
Role of NFAT in Cardiac Hypertrophy	1.62349	1.7391	0.71523	0.400336
Antiproliferative Role of TOB in T Cell Signaling	0.96897	3.02245	0	0.450883
IL-1 Signaling	1.85709	1.69129	0.53458	0.347392
Macropinocytosis Signaling	0.28082	0.390782	1.80777	1.94336
Hypoxia Signaling in the Cardiovascular System	0.386931	1.59282	1.38034	1.02523
Folate Transformations I	0	0	2.32444	2.03512
eNOS Signaling	2.18253	0.888842	0.951165	0.319734
CD28 Signaling in T Helper Cells	0.814066	1.12066	0.694383	1.6458
Mitotic Roles of Polo-Like Kinase	0.768967	1.57139	1.36382	0.521166
Role of IL-17A in Psoriasis	2.61571	0	0.844104	0.707163
G Protein Signaling Mediated by Tubby	1.50743	1.76311	0.499597	0.38079
UDP-N-acetyl-D-galactosamine Biosynthesis II	1.64936	0.760494	0.911634	0.772679
Glutathione Biosynthesis	0	1.29535	1.45562	1.30841
Antiproliferative Role of Somatostatin Receptor 2	1.10419	1.39581	0.653517	0.887017
Regulation of IL-2 Expression in Activated and Anergic T Lymphocytes	1.04034	1.93425	0.214963	0.838659
Tumoricidal Function of Hepatic Natural Killer Cells	2.79372	1.19808	0	0
5-aminoimidazole Ribonucleotide Biosynthesis I	1.19869	0	1.45562	1.30841
Tyrosine Biosynthesis IV	1.19869	0	1.45562	1.30841
Neuregulin Signaling	0.91255	1.7479	0.554548	0.741594
Glutathione Redox Reactions I	0	1.19808	0.605092	2.14509
Colanic Acid Building Blocks Biosynthesis	1.44912	0	0.814422	1.6562
Methionine Degradation I (to Homocysteine)	0.509087	0	0.737579	2.58141
PPAR Signaling	1.29486	1.65491	0.521784	0.336764
HIF1α Signaling	0	0.499467	1.92594	1.36163
Glutaryl-CoA Degradation	1.39309	1.57412	0.786956	0
Glutathione-mediated Detoxification	0.318629	1.02929	0.522795	1.87463
Paxillin Signaling	0.643682	0.885025	0.824938	1.38899
N-acetylglucosamine Degradation II	2.56815	1.17412	0	0
Cholecystokinin/Gastrin-mediated Signaling	2.20416	1.51936	0	0
Gαq Signaling	1.23171	1.68079	0.247253	0.556799
UDP-N-acetyl-D-galactosamine Biosynthesis I	0	0	1.92762	1.77829
Adenine and Adenosine Salvage VI	0	0	1.92762	1.77829
PI3K Signaling in B Lymphocytes	0.525465	1.63223	0.34897	1.19906
Melatonin Degradation II	0	1.17412	1.33324	1.18707
Gαi Signaling	1.81488	1.24997	0.381449	0.224136
Toll-like Receptor Signaling	1.6621	0.871033	0.662096	0.455839
Cell Cycle: G2/M DNA Damage Checkpoint Regulation	0.544929	2.00516	0.354813	0.706725
Cysteine Biosynthesis III (mammalia)	0.469615	0	0.694235	2.4383
Phenylalanine Degradation I (Aerobic)	1.07841	0	1.33324	1.18707
nNOS Signaling in Skeletal Muscle Cells	0.554544	0.640249	0.786956	1.5988
Estrogen Biosynthesis	1.28947	1.5357	0.430435	0.317855
Dendritic Cell Maturation	0.642583	0.384634	1.12293	1.39337
Superpathway of Methionine Degradation	0.298997	0	0.499597	2.7248
Role of IL-17F in Allergic Inflammatory Airway Diseases	1.83389	1.40158	0	0.281584
Insulin Receptor Signaling	1.4769	0.648876	0.632797	0.679575
Mechanisms of Viral Exit from Host Cells	0.655483	1.47966	0.413457	0.827079
Nur77 Signaling in T Lymphocytes	1.41683	0	0.812551	1.12269
B Cell Receptor Signaling	0.433295	0.998946	0.427257	1.44594
Dopamine-DARPP32 Feedback in cAMP Signaling	0.566049	0.831765	1.36116	0.545346
Granzyme A Signaling	1.16596	0	0.674432	1.36485
T Cell Receptor Signaling	0.67991	1.94402	0	0.563643
Autoimmune Thyroid Disease Signaling	0.570076	0.253755	0.973145	1.36257
Gαs Signaling	1.06072	1.39785	0.432198	0.26395
Communication between Innate and Adaptive Immune Cells	1.90124	0.343246	0.547786	0.358414
Superpathway of Citrulline Metabolism	0	1.63138	0.814422	0.678481
Gα12/13 Signaling	1.64377	1.13174	0.341365	0
Glycine Biosynthesis I	0	0	1.62916	1.48089
Taurine Biosynthesis	0	0	1.62916	1.48089
Glutamate Degradation X	0	0	1.62916	1.48089
Glutamate Biosynthesis II	0	0	1.62916	1.48089
Estrogen-Dependent Breast Cancer Signaling	1.07167	1.36053	0.22173	0.434004
S-adenosyl-L-methionine Biosynthesis	0	0	0	3.0855
Telomerase Signaling	1.03511	1.36941	0.42239	0.256166
Inflammasome pathway	2.00366	0.515482	0	0.526626
Graft-versus-Host Disease Signaling	1.70656	0.700211	0.361439	0.256512
Noradrenaline and Adrenaline Degradation	0.671392	0.30076	0.421812	1.54112
Inhibition of Angiogenesis by TSP1	0.280999	1.69248	0	0.959844
Glycine Betaine Degradation	0	0	0.950509	1.94299
ERK5 Signaling	0.403264	1.63696	0.277754	0.548729
Triacylglycerol Degradation	0	0	1.60659	1.23398
Guanine and Guanosine Salvage I	1.3701	1.46771	0	0
VEGF Signaling	0.738599	1.48776	0	0.608718
Hypusine Biosynthesis	0	0	1.45562	1.30841
P2Y Purigenic Receptor Signaling Pathway	0.498032	1.57478	0.687909	0
Phototransduction Pathway	1.56519	0.636369	0.329999	0.229153
Role of Osteoblasts, Osteoclasts and Chondrocytes in Rheumatoid Arthritis	0.415459	1.32075	0.285386	0.717159
Apoptosis Signaling	0.521492	1.72874	0	0.358414
nNOS Signaling in Neurons	0	0.253755	0.973145	1.36257
Colorectal Cancer Metastasis Signaling	0.545421	1.56051	0.476063	0
Oxidative Phosphorylation	2.02865	0.539925	0	0
Role of Hypercytokinemia/hyperchemokinemia in the Pathogenesis of Influenza	1.86801	0.279286	0.397494	0
Pentose Phosphate Pathway (Oxidative Branch)	0	0	1.33324	1.18707
PXR/RXR Activation	0.386931	0	1.38034	0.53015
Role of Cytokines in Mediating Communication between Immune Cells	1.53898	0.624575	0	0
Leukotriene Biosynthesis	1.44912	0.666615	0	0
Altered T Cell and B Cell Signaling in Rheumatoid Arthritis	1.34546	0.337794	0	0.352853
Serotonin Degradation	0.322462	0	0.232399	1.45507
Maturity Onset Diabetes of Young (MODY) Signaling	0	0	0.65571	1.32609
Acetyl-CoA Biosynthesis III (from Citrate)	0	0	1.92762	0
Pyrimidine Ribonucleotides Interconversion	0	0	0.397494	1.46024
Pyrimidine Ribonucleotides De Novo Biosynthesis	0	0	0.382452	1.41007
B Cell Development	1.40739	0.341985	0	0
NAD Phosphorylation and Dephosphorylation	0	1.69343	0	0
Asparagine Biosynthesis I	1.66643	0	0	0
Prostate Cancer Signaling	0	1.63712	0	0
Formaldehyde Oxidation II (Glutathione-dependent)	0	0	0	1.48089
UDP-D-xylose and UDP-D-glucuronate Biosynthesis	0	0	0	1.48089
Adenine and Adenosine Salvage I	0	0	0	1.48089
Epoxysqualene Biosynthesis	0	1.46771	0	0
Vitamin-C Transport	1.39309	0	0	0
Sulfate Activation for Sulfonation	1.3701	0	0	0
L-carnitine Biosynthesis	0	0	0	1.30841
Oxidized GTP and dGTP Detoxification	0	0	0	1.30841
Methionine Salvage II (Mammalian)	0	0	0	1.30841
