# Supplementary material for: Exosome-mediated bidirectional immune dysregulation in tuberculosis: proteomic profiling reveals strain-specific strategies of virulent H37Rv and attenuated H37Ra
Source: Front Immunol. 2026 Jan 23;16:1696299. doi: 10.3389/fimmu.2025.1696299 (PMC12876188; doi:10.3389/fimmu.2025.1696299)
Supplement: Supplementary file 6 [file Table5.xls]

## Sheet: Sheet0
© 2000-2017 QIAGEN. All rights reserved.
Diseases and Bio Functions	protemics12008_exo_RAvsNC_ANOVA_p_0.05_ratio_1.2 - 2017-06-26 03:20 下午	protemics12008_exo_RVvsNC_ANOVA_p_0.05_ratio_1.2 - 2017-06-26 03:22 下午
organismal death	6.01267	6.79383
cell survival	-4.3683	-4.50216
cell viability	-4.44291	-4.03512
activation of leukocytes	-3.65677	-3.54768
size of body	-3.28309	-3.88072
activation of myeloid cells	-3.22168	-3.60099
morbidity or mortality	0	6.79945
activation of phagocytes	-3.05112	-3.295
cell viability of tumor cell lines	-3.35175	-2.88073
arteriosclerosis	-2.33824	-3.75933
atherosclerosis	-2.33824	-3.75898
infection by RNA virus	-3.11076	-2.92622
HIV infection	-2.9762	-3.03971
Viral Infection	-2.94946	-2.99132
activation of antigen presenting cells	-2.92243	-2.99545
cell movement of connective tissue cells	-2.89953	-2.78753
activation of cells	-3.09583	-2.55231
quantity of cells	-2.7255	-2.80727
infection by HIV-1	-2.81059	-2.71918
migration of connective tissue cells	-2.56138	-2.67393
cell proliferation of tumor cell lines	-2.30489	-2.72819
inflammatory response	-2.23772	-2.71987
infection of cells	-2.53351	-2.36417
catabolism of lipid	-2.40037	-2.40037
microtubule dynamics	-1.68029	-3.05195
export of molecule	-2.71217	-2.01624
cell movement of kidney cell lines	-2.96113	-1.6472
transport of molecule	-2.77363	-1.81149
atherosclerotic lesion	-2.21321	-2.37105
differentiation of connective tissue cells	-2.13891	-2.3169
engulfment of cells	-2.91076	-1.48417
Movement Disorders	2.63413	1.71522
cell movement	-1.45709	-2.85488
cell movement of epithelial cell lines	-2.78409	-1.5104
differentiation of bone cells	-1.72439	-2.55168
cell movement of embryonic cell lines	-2.78947	-1.46674
homing of cells	-1.71669	-2.42216
Bleeding	2.00399	2.01219
synthesis of protein	-1.78859	-2.20433
growth of organism	-1.76702	-2.21195
cell death of osteosarcoma cells	1.94145	2
necrosis	1.85623	1.92843
invasion of tumor	-1.91359	-1.75525
attachment of cells	-2.37698	-1.25752
generation of reactive oxygen species	2.4001	1.21338
cell death of tumor cell lines	1.83679	1.62442
migration of cells	-1.03158	-2.41273
differentiation of osteoblasts	-1.23705	-2.14184
hematologic cancer	1.15857	2.20043
lymphoproliferative malignancy	1.15857	2.20043
binding of DNA	-2.07336	-1.26097
activation of blood cells	0	-3.33029
cell spreading	-1.15257	-2.13795
growth of tumor	-1.24767	-2.01842
neoplasia of epithelial tissue	-1.32678	-1.92947
peroxidation of lipid	1.7085	1.53436
hypersensitive reaction	-1.45831	-1.76019
cell movement of smooth muscle cells	-1.72633	-1.4825
tumorigenesis of tissue	-1.27693	-1.92947
metabolism of protein	-1.02096	-2.18071
cell movement of phagocytes	-0.516737	-2.67027
hematological neoplasia	1.446	1.70588
carcinoma	-1.23894	-1.88589
fatty acid metabolism	-1.59854	-1.45363
adhesion of epithelial cell lines	-1.25275	-1.7931
adhesion of embryonic cell lines	-1.25275	-1.7931
metabolism of carbohydrate	-1.63782	-1.33433
cell movement of neutrophils	-0.425708	-2.51545
cell movement of epithelial cells	-1.68199	-1.19853
adhesion of embryonic cells	-1.01865	-1.85408
organization of cytoskeleton	0	-2.78835
activation of macrophages	-2.77809	0
glucose metabolism disorder	-1.23081	-1.54531
migration of smooth muscle cells	-1.6004	-1.15428
lymphoid cancer	0.766046	1.94145
lymphohematopoietic cancer	0.766046	1.94145
Lymphoid Cancer and Tumors	0.766046	1.94145
endocytosis by eukaryotic cells	-2.67608	0
apoptosis of neurons	2.61998	0
tumorigenesis of epithelial neoplasm	-1.52594	-1.08174
cell death of tumor cells	1.33659	1.21866
endocytosis	-2.54653	0
cell death	1.44779	1.09433
lymphohematopoietic neoplasia	1	1.52632
outgrowth of cells	-1.24189	-1.26972
growth of neurites	-1.26092	-1.24417
quantity of steroid	-1.27784	-1.19049
formation of vascular lesion	-1.06749	-1.3858
quantity of hdl cholesterol in blood	-1.82574	-0.55054
binding of kidney cell lines	-1.02837	-1.34433
Lymphocyte migration	-1.50761	-0.855162
cell movement of mononuclear leukocytes	-1.52971	-0.82554
metabolism of terpenoid	-1.9799	0.371391
connective or soft tissue tumor	1.19523	1.15434
cell movement of endothelial cells	-0.883054	-1.45616
outgrowth of neurites	-1.28726	-1.05081
connective tissue tumor	1.19523	1.12858
cell movement of T lymphocytes	-1.25739	-1.05494
cell movement of granulocytes	0.80576	-1.49852
leukocyte migration	-0.324481	-1.9664
migration of fibroblasts	0	-2.28908
chemotaxis of phagocytes	0	-2.27118
inflammation of joint	-0.493127	-1.76917
adhesion of epithelial cells	0	-2.24534
vascular lesion	-1.08734	-1.14093
chemotaxis of myeloid cells	-0.521334	-1.68819
breast or colorectal cancer	N/A	2.19089
cell movement of leukocytes	-0.196213	-1.96791
atherogenesis	0	-2.1554
secretion of molecule	-2.12948	0
motor dysfunction or movement disorder	0	2.11486
binding of embryonic cell lines	-0.755797	-1.33697
T cell migration	-1.26451	-0.821076
cell movement of lymphocytes	-1.52951	-0.556007
cell movement of myeloid cells	0.792307	-1.28877
esterification of cholesterol	-1.38675	-0.691564
chemotaxis	0	-2.0645
adhesion of endothelial cells	0	-2.04589
migration of tumor cell lines	-0.37979	-1.62662
infection of embryonic cell lines	0	-1.99552
migration of phagocytes	-0.537185	-1.45108
growth of lesion	0	-1.98428
bone lesion	1.98248	N/A
allergy	N/A	-1.97438
lymphoma	1.96865	0
apoptosis of tumor cell lines	0	1.95912
hyperlipidemia	-0.762519	-1.19483
migration of mononuclear leukocytes	-1.10516	-0.844477
thrombus	N/A	-1.94426
liver tumor	0.975537	-0.963936
hydrolysis of nucleotide	0	-1.93793
cell movement of vascular smooth muscle cells	-1.20161	-0.730297
apoptosis	1.27901	0.649844
non-melanoma solid tumor	-0.30186	-1.62356
growth of blood vessel	1.24568	0.674419
metabolism of polysaccharide	-1.30931	-0.594089
expression of protein	-1.33062	-0.559063
cell movement of monocytes	-0.945225	-0.940029
proliferation of tumor cells	-0.848167	-1.01918
replication of Influenza A virus	0	-1.85052
chemotaxis of granulocytes	0	-1.85007
accumulation of myeloid cells	0	-1.82704
Rheumatic Disease	-0.493127	-1.33244
chemotaxis of leukocytes	0	-1.81916
infection of kidney cell lines	0	-1.81769
migration of endothelial cells	-0.91186	-0.898216
organization of cytoplasm	-1.80766	0
accumulation of antigen presenting cells	0	-1.8034
replication of virus	-0.445795	-1.33195
quantity of filaments	0.426401	1.34276
Hypertriglyceridemia	-0.774758	-0.980249
binding of NFkB binding site	-1.74574	0
invasion of tumor cells	-1.74416	0
infection of epithelial cell lines	0	-1.74087
interaction of DNA	-1.73552	0
apoptosis of endothelial cells	-0.79422	-0.941085
accumulation of leukocytes	0	-1.73506
growth of vessel	1.18668	0.547835
accumulation of phagocytes	0	-1.73245
apoptosis of muscle cells	0.966556	0.764546
blood clot	N/A	-1.73044
digestive system cancer	0.722372	-1.0033
proliferation of endothelial cell lines	0	-1.71499
cell death of cancer cells	0.831747	0.883117
mammary tumor	-0.406171	1.29617
infectivity of virus	-1.69775	0
cellular infiltration by leukocytes	0.577757	-1.11393
transport of steroid	-1.27992	0.410217
formation of cellular protrusions	-1.67953	0
cleavage of protein fragment	1.52632	0.152106
binding of epithelial cell lines	-0.755797	-0.917564
invasion of tumor cell lines	-0.704527	-0.958889
cellular infiltration	0.445162	-1.20041
lung cancer	-0.538424	-1.05338
aggregation of cells	-0.752369	-0.834922
adhesion of kidney cell lines	0	-1.56131
injury of liver	-1.55543	0
cell proliferation of colorectal cancer cell lines	-1.5433	0
damage of muscle	0	1.53897
replication of RNA virus	-0.314986	-1.22008
cell movement of tumor cell lines	-0.477415	-1.05103
cell movement of antigen presenting cells	0	-1.52472
metabolism of membrane lipid derivative	-1.52358	0
invasion of endothelial cells	0	1.51647
expression of mRNA	0	1.50111
catabolism of carbohydrate	N/A	-1.49137
efflux of cholesterol	-1.43674	0.0425736
binding of vascular endothelial cells	1.02568	-0.452632
accumulation of blood cells	0	-1.47468
cell movement of muscle cells	0	-1.46459
urination disorder	1.46261	0
carcinoma in lung	N/A	-1.45204
Dermatitis	-0.314347	-1.13344
hydrolysis of protein fragment	0.447214	1
lymphoreticular neoplasm	1.446	0
cell viability of neuroblastoma cell lines	-1.446	0
cell movement of bone cancer cell lines	0	1.44381
secretion of triacylglycerol	-0.864923	-0.565032
conversion of lipid	0	1.4045
Fibrosis	0.741814	0.65187
deposition of extracellular matrix	0	-1.38675
interaction of protein	-0.294884	-1.066
adhesion of tumor cell lines	-0.64123	-0.718811
binding of muscle cells	-1.34164	0
quantity of actin filaments	0.478091	0.862662
synthesis of reactive oxygen species	1.0873	0.247103
binding of bacteria	1.32229	0
cancer	1.23402	0.0868661
binding of endothelial cells	0.396754	-0.920874
cell movement of lymphatic system cells	-1.31333	0
binding of tumor cell lines	-0.522813	-0.782754
migration of epithelial cell lines	0	-1.30383
catabolism of protein	0.711297	-0.585934
respiratory burst	0	1.28745
formation of endothelial tube	0	1.28745
invasion of malignant tumor	-0.5547	-0.725866
development of epithelial tissue	0.42989	0.846774
proliferation of endothelial cells	0	1.25839
transport of lipid	-0.809668	0.433631
metabolism of hydrogen peroxide	-0.627692	-0.615252
migration of embryonic cell lines	0	-1.23719
processing of RNA	-1.1094	0.112509
hydrolysis of ATP	0	-1.21854
migration of epithelial cells	-1.21053	0
tubulation of cells	-1.19523	0
proteolysis	-0.145029	-1.04826
transmigration of myeloid cells	1.17656	0
invasion of cells	-0.313743	-0.860889
hydrolysis of lipid	-1.16861	0
uptake of monosaccharide	0	1.1612
cell death of muscle cells	0.675396	0.483664
lymphocytic neoplasm	1.15857	0
formation of epithelial tissue	0	1.15311
cerebrovascular dysfunction	-1	-0.152499
concentration of fatty acid	1.15087	0
catabolism of polysaccharide	N/A	-1.13137
migration of muscle cells	0	-1.12793
morphogenesis of endothelial cells	-1.06749	0.0588235
cell spreading of tumor cell lines	-1.11772	0
endothelial cell development	0.514169	0.595449
aneurysm	0.780869	0.326773
translation of protein	-0.775515	-0.323502
shape change of neuroglia	1.09109	0
hydrolysis of protein	-0.707107	-0.377964
disorder of lipid metabolism	0	-1.08191
migration of myeloid cells	0.940904	-0.134324
cell movement of melanoma cell lines	0	-1.07024
metabolism of amino acids	N/A	-1.06749
transport of protein	N/A	-1.06749
morphogenesis of cardiovascular system	-1.06749	0
atrophy of muscle	1.06749	0
quantity of connective tissue	-0.490355	0.570229
failure of kidney	0	1.05963
metabolism of reactive oxygen species	0.950461	0.104449
experimentally-induced arthritis	0	-1.05247
proliferation of neuronal cells	-1.04944	0
permeability of vascular system	1.03311	0
digestive organ tumor	0.814933	-0.205258
quantity of protein lipid complex in blood	-0.950979	-0.0689598
progression of tumor	0.588348	0.426401
neovascularization of eye	-0.689508	-0.324482
metabolism of lipoprotein	N/A	-1
binding of extracellular matrix	0	-1
transmission of lipid	-1	0
immune response of leukocytes	0	-0.98799
metastasis	-0.283048	-0.704751
growth of connective tissue	0	-0.987412
migration of monocytes	-0.198402	-0.783637
invasion of melanoma cell lines	0	-0.973645
synthesis of lipid	-0.965198	0
benign neoplasia	0	-0.958315
release of cholesterol	0	0.948125
entrance of Ca2+	-0.941861	0
angiogenesis	-0.683969	-0.246038
vascularization of cornea	0	0.928477
formation of filaments	0	-0.92705
cell movement of hematopoietic progenitor cells	0	0.924751
concentration of lipid	-0.92448	0
liver lesion	0.491481	-0.427961
transport of phospholipid	-0.816497	0.0994874
development of vasculature	-0.683969	-0.224926
concentration of cholesterol	0	-0.904971
cell proliferation of breast cancer cell lines	0	-0.902638
vascularization	-0.360035	-0.525102
polyarthritis	0	-0.883452
solid tumor	0.553382	-0.326204
malignant solid tumor	0.335738	-0.536618
development of body axis	-0.600891	-0.261182
development of head	-0.600891	-0.261182
metastatic solid tumor	0.646997	-0.214176
uptake of carbohydrate	0	0.859269
genitourinary tumor	0.239046	0.611593
Wound	N/A	-0.848528
transmigration of leukocytes	0.840828	0
abdominal cancer	-0.143032	-0.69513
cell movement of sarcoma cell lines	0	0.834675
immune response of cells	0	-0.826985
inflammation of body cavity	0.305441	0.519865
concentration of sterol	0	-0.823521
invasion of breast cancer cell lines	0	-0.821505
female genital neoplasm	0	0.816497
tubulation of endothelial tissue	-0.816497	0
tumorigenesis of reproductive tract	0	0.816497
insulin resistance	-0.804728	0
necrosis of epithelial tissue	-0.445497	0.350987
recruitment of myeloid cells	-0.134352	-0.653901
migration of antigen presenting cells	0	-0.782901
aortic aneurysm	0.780869	-8.19954e-17
migration of melanoma cell lines	0	-0.779844
abnormality of cartilage tissue	0.762493	0
diabetes mellitus	N/A	-0.762493
advanced lung cancer	8.07806e-17	-0.749269
development of endothelial tissue	0	0.739031
adhesion of immune cells	-0.167362	-0.56424
invasion of cancer cells	0	-0.725866
recruitment of phagocytes	-0.722108	0
myocardial infarction	-0.447214	-0.272166
acute coronary syndrome	-0.447214	-0.272166
liver cancer	N/A	-0.71677
hepatobiliary system cancer	N/A	-0.71677
cell movement of eosinophils	0.708155	0
advanced malignant tumor	0	-0.704751
cellular homeostasis	0.688397	0
uptake of cholesterol ester	0	0.685994
cell death of epithelial cells	0.684598	0
cell death of cardiomyocytes	0	-0.683961
adhesion of granulocytes	0.207852	-0.473516
binding of leukocytes	0	-0.658904
development of cornea	0	0.654654
migration of hematopoietic progenitor cells	0	0.63989
adhesion of myeloid cells	-0.0185194	-0.608985
cell movement of hematopoietic cells	0	0.625178
aggregation of blood cells	-0.521523	-0.098215
neovascularization of choroid	0	-0.59108
neovascularization	-0.459051	-0.122914
production of reactive oxygen species	0	-0.578574
inflammation of liver	0.239046	-0.326023
inflammation of absolute anatomical region	0.0856725	0.470956
hemostasis	0	-0.540048
binding of blood cells	-0.312964	-0.216398
abdominal aortic aneurysm	N/A	-0.520306
apoptosis of endothelial cell lines	0	0.518476
vasculogenesis	-0.211205	0.304519
metabolism of nucleic acid component or derivative	0	-0.50616
shape change of tumor cell lines	-0.500211	0
synthesis of fatty acid	-0.496366	0
abdominal neoplasm	0.175722	-0.304965
neovascularization of organ	-0.386576	-0.090315
cell movement of leukemia cell lines	-0.463309	0
synthesis of nucleotide	0	0.459672
formation of fibrils	0	-0.447214
proteinuria	0.447214	0
invasion of lymphoma cell lines	0	0.447214
quantity of actin stress fibers	0.447214	0
transmigration of cells	0.357407	-0.0788518
fibrosis of liver	0.178965	0.255939
recruitment of leukocytes	-0.421943	0
sensory system development	0.35945	-0.0532246
formation of eye	N/A	0.411765
development of sensory organ	N/A	0.411765
angiogenesis of eye	0	0.411765
genital tumor	0.27735	0.113961
tumorigenesis of genital organ	0.27735	0.113961
adhesion of blood cells	-0.359302	-0.0319843
coagulation	0	-0.384103
liver carcinoma	0	-0.379034
hepatocellular carcinoma	0	-0.379034
tyrosine phosphorylation of protein	-0.372368	0
tumorigenesis of carcinoma	0	-0.368421
cell movement of liver cells	0	0.359566
cell death of heart	0	-0.35625
metabolism of triacylglycerol	0	0.342997
metabolism of acylglycerol	0.342997	0
quantity of ldl cholesterol in blood	0	-0.317533
adhesion of gonadal cell lines	-0.314347	0
vascularization of absolute anatomical region	-0.286171	0.00732586
binding of myeloid cells	-0.146914	-0.143048
organization of filaments	N/A	-0.282843
inflammation of limb	0.282843	0
cell viability of myeloma cell lines	0	-0.282216
recruitment of granulocytes	0.273993	0
neuronal cell death	0.270656	0
tumorigenesis of malignant tumor	0	0.265716
proliferation of hepatic stellate cells	0	0.264135
migration of sarcoma cell lines	0	0.263158
quantity of endothelial cells	0	0.254457
uptake of D-glucose	0	0.25277
growth of epithelial tissue	0	0.247617
cell spreading of leukocytes	0.242536	0
bleeding time	0	0.239983
binding of granulocytes	0.221461	-0.00626559
angiogenesis of tumor	0	0.225236
migration of liver cells	0.218218	0
formation of hydrogen peroxide	0.218218	0
advanced malignant solid tumor	0	-0.214176
urogenital cancer	N/A	0.213201
activation of tumor cells	0.191663	0
respiratory system tumor	0.0172748	-0.154964
lung tumor	0.0172748	-0.154964
transmigration of phagocytes	-0.153695	0
cytolysis	0	-0.152499
peripheral vascular disease	0	-0.152499
formation of aneurysm	0	-0.152499
migration of eosinophils	-0.152499	0
inflammation of organ	-0.142207	0.00608556
flux of lipid	0	0.148258
non-traumatic arthropathy	N/A	-0.146993
efflux of phospholipid	0	0.145802
accumulation of carbohydrate	-0.128699	0
cell spreading of blood cells	-0.125767	0
binding of carcinoma cell lines	0	-0.11547
shape change of leukocytes	-0.113961	0
coagulation of blood	0	-0.109705
metabolism of nucleotide	0	-0.106466
chronic inflammatory disorder	N/A	0.105925
brain lesion	-0.105925	0
steroid metabolism	0	0.0966736
systemic autoimmune syndrome	N/A	0.0785944
migration of granulocytes	0.0701134	0
Infarction	0	0.0644157
transmigration of mononuclear leukocytes	0.0561656	0
binding of gonadal cell lines	-0.0519174	0
permeability of blood-brain barrier	0.0357828	0
shape change of blood cells	0.0273531	0
aggregation of blood platelets	-0.0141433	-0.00760677
mass of liver	0	N/A
atopic dermatitis	N/A	N/A
efflux of L-triiodothyronine	N/A	0
infection by Flaviviridae	N/A	0
age-related macular degeneration	0	N/A
eosinophilic inflammation	N/A	0
morphology of connective tissue	N/A	N/A
proliferative glomerulonephritis	N/A	0
abnormal morphology of cornea	0	N/A
IgA nephropathy	N/A	0
leukemia	N/A	0
amyotrophic lateral sclerosis	0	N/A
initiation of translation of protein	0	N/A
adhesion of extracellular matrix	0	N/A
CD20 positive diffuse large B-cell non-Hodgkin lymphoma	N/A	0
morphology of trabecular bone	N/A	0
ischemic stroke	N/A	0
organization of extracellular matrix	0	N/A
hemolytic anemia	0	N/A
light chain deposition disease	N/A	0
hyperthyroxinemia	N/A	0
immediate hypersensitivity	N/A	N/A
grade 2-4 precursor T-cell lymphoblastic leukemia-lymphoma	N/A	0
relapsed hematologic cancer	N/A	0
benign thyroid nodule	N/A	N/A
abnormal morphology of body cavity	N/A	N/A
autosomal dominant myopathy	N/A	N/A
function of blood cells	0	N/A
CD20 positive T-cell lymphoblastic lymphoma	N/A	0
breast or ovarian cancer	N/A	N/A
non-insulin-dependent diabetes mellitus	N/A	N/A
enzymopathy	N/A	N/A
abnormal morphology of renal glomerulus	0	N/A
abnormal morphology of vasculature	0	N/A
abnormality of articular cartilage	N/A	0
recruitment of phospholipid	0	N/A
glycogen storage disease type II	N/A	0
biosynthesis of D-ribose-5-phosphate	N/A	0
myopia	N/A	0
oxidation of DNA	N/A	0
abnormal morphology of visceral yolk sac	N/A	0
cell-cell contact of blood cells	N/A	0
abnormal morphology of vascular endothelial cells	N/A	0
dyskinesia	N/A	N/A
T-cell non-Hodgkin disease	N/A	0
regulation of mitochondria	0	N/A
quantity of S-adenosylmethionine	0	N/A
lower respiratory tract disorder	N/A	0
morphology of RPE cells	N/A	0
inborn error of amino acid metabolism	N/A	0
grade 1 lymphocytic cancer	N/A	0
dystrophy of muscle	N/A	0
low risk multiple myeloma	N/A	0
closure of wound	0	N/A
homeostasis of cholesterol	0	N/A
infection by Hepatitis C virus	N/A	N/A
refractory multiple myeloma	N/A	N/A
peripheral arterial disease	0	N/A
metabolism of glyceraldehyde-3-phosphate	N/A	0
female genital tract serous carcinoma	0	N/A
chronic renal failure	0	N/A
morphology of liver	N/A	N/A
osteogenesis imperfecta	N/A	0
morphology of urinary system	N/A	N/A
mucinous adenocarcinoma	0	N/A
quantity of lung cell lines	N/A	0
relapsed refractory multiple myeloma	N/A	0
CD20 positive non-Hodgkin lymphoma	N/A	0
internalization of Streptococcus pyogenes serotype M49	N/A	0
disassembly of extracellular matrix	0	N/A
catabolism of L-amino acid	N/A	N/A
recurrent hematologic cancer	N/A	0
symptomatic multiple myeloma	N/A	0
adhesion of stem cells	0	0
homotetramerization of protein	0	N/A
mantle cell lymphoma	N/A	0
familial Alzheimer disease	N/A	N/A
adenoma formation	0	N/A
end stage renal disease	0	N/A
abnormal morphology of eye	0	N/A
Hypercholesterolemia	0	N/A
metabolism of fructose-6-phosphate	0	N/A
tauopathy	N/A	N/A
tumorigenesis of benign tumor	0	N/A
autosomal dominant Charcot-Marie-Tooth disease type 2	N/A	0
hypofibrinogenemia	N/A	0
thinning of sclera	N/A	0
refractory hematologic cancer	N/A	0
untreated mantle cell lymphoma	N/A	0
autosomal recessive osteogenesis imperfecta	N/A	0
metabolism of monosaccharide	N/A	N/A
hereditary connective tissue disorder	N/A	N/A
amyloidosis	N/A	N/A
immunodeficiency	0	N/A
liquid tumor	N/A	0
healing of wound	N/A	N/A
severe acute respiratory syndrome	N/A	0
size of infarct	0	N/A
function of myeloid cells	0	N/A
stage II multiple myeloma	N/A	0
organization of collagen fibrils	N/A	N/A
hematologic cancer of cells	N/A	0
Dementia	N/A	N/A
efflux of levothyroxine	N/A	0
fibrinolysis	N/A	0
pretreated lymphoplasmacytoid lymphoma	N/A	0
morphology of vasculature	N/A	N/A
pretreated Waldenström macroglobulinemia	N/A	0
inborn error of carbohydrate metabolism	N/A	N/A
morphology of cardiovascular system	N/A	N/A
alternative splicing of mRNA	0	N/A
neuromuscular disease	N/A	N/A
translation of mRNA	N/A	N/A
systemic light chain amyloidosis	N/A	0
intervertebral disc disorder	N/A	0
TP53 mutation positive malignant solid tumor	N/A	N/A
autosomal dominant Emery-Dreifuss muscular dystrophy	N/A	0
cholangiocarcinoma	N/A	0
initiation of translation of mRNA	0	N/A
disorder of basal ganglia	N/A	N/A
severe hypertriglyceridemia	N/A	N/A
organization of fibrils	N/A	N/A
Huntington's Disease	N/A	N/A
catabolism of triacylglycerol	N/A	N/A
psoriasis	N/A	N/A
morphology of endothelial cells	N/A	0
hypolipoproteinemia	0	N/A
abnormal morphology of kidney	0	N/A
translocation of phosphatidylserine	N/A	0
Alzheimer disease	N/A	N/A
morphology of cardiovascular tissue	N/A	N/A
lysosomal storage disease	N/A	N/A
morphogenesis of knee joint	N/A	0
T-cell lymphoproliferative disorder	N/A	0
complement activation	0	N/A
metabolism of sterol	N/A	0
cell spreading of PBMCs	N/A	0
abnormal morphology of liver	N/A	N/A
head and neck neoplasia	N/A	0
primary hypercholesterolemia	N/A	N/A
tetramerization of protein	N/A	N/A
shape change of astrocytes	N/A	0
familial combined hyperlipidemia	0	N/A
afibrinogenemia	N/A	N/A
HIV-HCV co-infection	N/A	0
familial dementia	N/A	N/A
chronic hepatitis	N/A	0
function of macrophages	0	N/A
morphology of elastic tissue	N/A	0
pentose shunt of D-glucose	N/A	0
primary systemic amyloidosis	N/A	0
CD19 positive non-Hodgkin lymphoma	N/A	0
mixed hyperlipidemia	N/A	N/A
stage III multiple myeloma	N/A	0
abnormal morphology of abdominal aorta	N/A	0
relapsed mantle cell lymphoma	N/A	0
detachment of retina	N/A	0
abnormal morphology of articular cartilage	N/A	N/A
binding of brain cancer cell lines	N/A	0
morphology of blood vessel	N/A	N/A
stage I cancer	N/A	0
relapsed Waldenström macroglobulinemia	N/A	0
uptake of cholesterol	0	0
inflammation of footpad	N/A	0
infarction of brain	N/A	0
morphology of cornea	0	N/A
angioimmunoblastic T-cell lymphoma	N/A	0
morphology of kidney	N/A	N/A
area of atherosclerotic lesion	0	N/A
lichen planus	0	N/A
familial amyloidosis	N/A	N/A
lymphoplasmacytoid lymphoma	N/A	0
uterine tumor	0	N/A
Duchenne muscular dystrophy	N/A	0
non-small cell lung cancer	N/A	N/A
osteoarthritis	N/A	N/A
hypermethioninemia	N/A	0
autosomal recessive disease	N/A	N/A
development of intervertebral disc	0	N/A
juvenile dermatomyositis	N/A	0
chronic kidney disease	N/A	N/A
malignant neoplasm of aerodigestive tract	N/A	0
genital tract cancer	N/A	N/A
polymerization of protein	0	N/A
abnormal morphology of abdomen	0	N/A
stage I multiple myeloma	N/A	0
glycogen storage disease	N/A	N/A
systemic amyloidosis	N/A	N/A
size of lesion	N/A	N/A
Dupuytren contracture	N/A	0
enteropathy associated T cell lymphoma	N/A	0
CD5 negative CD10 negative CD19 positive CD20 positive CD23 negative Waldenstrom macroglobulinemia	N/A	0
invasion of pancreatic endocrine tumor	0	N/A
morphology of eye	N/A	N/A
recurrent multiple myeloma	N/A	N/A
abnormal morphology of glomerular capsule	0	N/A
function of phagocytes	0	N/A
folding of protein	N/A	0
morphology of respiratory tract	0	N/A
morphology of nervous system	N/A	0
hyperlipoproteinemia	N/A	N/A
development of atherosclerotic lesion	0	N/A
morphology of cells	N/A	N/A
breast cancer	N/A	N/A
area of lesion	0	N/A
pelvic cancer	0	N/A
chronic psoriasis	N/A	N/A
morphology of heart	N/A	0
hemolysis	N/A	N/A
abnormal morphology of elastic tissue	0	N/A
rheumatoid arthritis	N/A	N/A
unresectable TP53 mutation positive solid tumor	N/A	N/A
female genital tract cancer	0	N/A
neoplasia of leukocytes	N/A	0
abnormal morphology of nephron	0	N/A
invasion of digestive organ tumor	0	N/A
diabetic complication	0	N/A
function of antigen presenting cells	0	N/A
function of leukocytes	0	N/A
alkaptonuria	N/A	0
cell-cell contact of leukocytes	N/A	0
nodule	N/A	N/A
abnormal morphology of urinary system	0	N/A
dystrophy	N/A	0
progressive multiple myeloma	N/A	0
CD20 positive acute lymphocytic leukemia	N/A	0
recruitment of phosphatidic acid	N/A	0
autosomal dominant disease	N/A	N/A
familial hypercholesterolemia	N/A	0
familial hemolytic anemia	0	N/A
hereditary myopathy	N/A	N/A
morphology of neurons	0	N/A
morphology of body cavity	N/A	N/A
endometrial cancer	0	N/A
hematuria	N/A	0
neurological signs	N/A	N/A
infantile Sandhoff disease	N/A	0
progressive motor neuropathy	N/A	N/A
abnormal morphology of cardiovascular system	N/A	N/A
interaction of naive T lymphocytes	N/A	0
fibrin clot	0	N/A
uterine cancer	0	N/A
size of atherosclerotic lesion	0	N/A
grade 2-4 T-cell lymphoblastic lymphoma	N/A	0
morphology of vessel	N/A	N/A
complement component deficiency	0	N/A
autoimmune glomerulonephritis	N/A	0
export of snRNA	N/A	0
metabolism of L-amino acid	0	N/A
CD20 positive Waldenstrom macroglobulinemia	N/A	0
multiple myeloma	N/A	0
allergic pulmonary eosinophilia	N/A	N/A
catabolism of acylglycerol	N/A	N/A
