# Supplementary material for: Exosome-mediated bidirectional immune dysregulation in tuberculosis: proteomic profiling reveals strain-specific strategies of virulent H37Rv and attenuated H37Ra
Source: Front Immunol. 2026 Jan 23;16:1696299. doi: 10.3389/fimmu.2025.1696299 (PMC12876188; doi:10.3389/fimmu.2025.1696299)
Supplement: Supplementary file 7 [file Table6.xls]

## Sheet: Sheet0
© 2000-2017 QIAGEN. All rights reserved.
Canonical Pathway	protemics12008_exo_RAvsNC_ANOVA_p_0.05_ratio_1.2 - 2017-06-26 03:20 下午	protemics12008_exo_RVvsNC_ANOVA_p_0.05_ratio_1.2 - 2017-06-26 03:22 下午
Integrin Signaling	-3	-3.05085
Cdc42 Signaling	-2.23607	-2.82843
LXR/RXR Activation	-2.67261	-2.32379
Phospholipase C Signaling	-2	-2.33333
EIF2 Signaling	-2.23607	-1.73205
Dendritic Cell Maturation	-1	-2.44949
PPARα/RXRα Activation	-2.23607	-0.447214
Rac Signaling	N/A	-2.64575
ERK/MAPK Signaling	-1.13389	-1.41421
Production of Nitric Oxide and Reactive Oxygen Species in Macrophages	-1.38675	-1.06904
Coagulation System	1.34164	1
CDK5 Signaling	-1.34164	-0.816497
Actin Cytoskeleton Signaling	-0.447214	-1.66667
Nitric Oxide Signaling in the Cardiovascular System	-1	-1
Actin Nucleation by ARP-WASP Complex	N/A	-2
Signaling by Rho Family GTPases	N/A	-1.88982
fMLP Signaling in Neutrophils	N/A	-1.88982
Ephrin Receptor Signaling	N/A	-1.88982
Intrinsic Prothrombin Activation Pathway	-1	-0.707107
RhoA Signaling	N/A	-1.63299
Regulation of Actin-based Motility by Rho	N/A	-1.63299
B Cell Receptor Signaling	N/A	-1.63299
PI3K/AKT Signaling	0.447214	-1.13389
Leukocyte Extravasation Signaling	-0.816497	-0.707107
Fcγ Receptor-mediated Phagocytosis in Macrophages and Monocytes	N/A	-1.41421
Role of NFAT in Regulation of the Immune Response	N/A	-1.34164
NRF2-mediated Oxidative Stress Response	N/A	-1.34164
CD28 Signaling in T Helper Cells	N/A	-1.34164
RhoGDI Signaling	0.447214	0.707107
Regulation of eIF4 and p70S6K Signaling	N/A	-1
p70S6K Signaling	N/A	-1
mTOR Signaling	N/A	-1
Agrin Interactions at Neuromuscular Junction	N/A	-1
α-Adrenergic Signaling	N/A	-1
Synaptic Long Term Potentiation	-0.447214	-0.447214
Glioma Invasiveness Signaling	0.447214	-0.377964
Remodeling of Epithelial Adherens Junctions	N/A	-0.816497
Complement System	N/A	-0.816497
Protein Kinase A Signaling	0.301511	-0.258199
Dopamine-DARPP32 Feedback in cAMP Signaling	-0.447214	0
CCR5 Signaling in Macrophages	N/A	N/A
Lipid Antigen Presentation by CD1	N/A	N/A
Atherosclerosis Signaling	N/A	N/A
PXR/RXR Activation	N/A	N/A
Histidine Degradation III	N/A	N/A
Arginine Biosynthesis IV	N/A	N/A
Glycine Betaine Degradation	N/A	N/A
Oncostatin M Signaling	N/A	N/A
Acetyl-CoA Biosynthesis III (from Citrate)	N/A	0
Colanic Acid Building Blocks Biosynthesis	N/A	N/A
Serotonin Degradation	N/A	N/A
Pentose Phosphate Pathway (Oxidative Branch)	N/A	N/A
HIF1α Signaling	N/A	N/A
Axonal Guidance Signaling	N/A	N/A
nNOS Signaling in Skeletal Muscle Cells	N/A	N/A
Uracil Degradation II (Reductive)	N/A	N/A
Androgen Signaling	N/A	N/A
Systemic Lupus Erythematosus Signaling	N/A	N/A
Purine Nucleotides De Novo Biosynthesis II	N/A	N/A
Acute Phase Response Signaling	0	0
Glycogen Degradation III	N/A	N/A
Superpathway of Methionine Degradation	N/A	N/A
Hypoxia Signaling in the Cardiovascular System	N/A	N/A
L-carnitine Biosynthesis	0	N/A
Pentose Phosphate Pathway (Non-oxidative Branch)	N/A	N/A
Endoplasmic Reticulum Stress Pathway	N/A	N/A
Oxidized GTP and dGTP Detoxification	0	N/A
iNOS Signaling	N/A	N/A
Glutathione Redox Reactions I	N/A	N/A
FXR/RXR Activation	N/A	N/A
Gluconeogenesis I	N/A	N/A
RAN Signaling	N/A	N/A
Glycine Biosynthesis I	N/A	N/A
UDP-N-acetyl-D-galactosamine Biosynthesis I	N/A	N/A
Maturity Onset Diabetes of Young (MODY) Signaling	N/A	N/A
Tyrosine Degradation I	N/A	N/A
Cardiac β-adrenergic Signaling	0	N/A
Taurine Biosynthesis	N/A	N/A
Pyrimidine Ribonucleotides Interconversion	N/A	N/A
Dopamine Receptor Signaling	N/A	N/A
Formaldehyde Oxidation II (Glutathione-dependent)	0	N/A
Pyrimidine Ribonucleotides De Novo Biosynthesis	N/A	N/A
Methionine Degradation I (to Homocysteine)	N/A	N/A
IL-17A Signaling in Gastric Cells	N/A	N/A
Galactose Degradation I (Leloir Pathway)	N/A	N/A
Cysteine Biosynthesis III (mammalia)	N/A	N/A
Phenylalanine Degradation I (Aerobic)	N/A	N/A
UDP-D-xylose and UDP-D-glucuronate Biosynthesis	0	N/A
Thymine Degradation	N/A	N/A
S-adenosyl-L-methionine Biosynthesis	0	N/A
Glutamate Degradation X	N/A	N/A
Glutathione Redox Reactions II	N/A	0
Melatonin Degradation II	N/A	N/A
IL-12 Signaling and Production in Macrophages	N/A	N/A
Folate Transformations I	N/A	N/A
Glycolysis I	N/A	N/A
Epithelial Adherens Junction Signaling	N/A	N/A
Clathrin-mediated Endocytosis Signaling	N/A	N/A
Glutathione-mediated Detoxification	N/A	N/A
Antigen Presentation Pathway	N/A	N/A
Autoimmune Thyroid Disease Signaling	N/A	N/A
Ephrin B Signaling	N/A	N/A
Hypusine Biosynthesis	N/A	N/A
Inosine-5'-phosphate Biosynthesis II	N/A	N/A
Folate Polyglutamylation	N/A	N/A
Triacylglycerol Degradation	N/A	N/A
L-cysteine Degradation III	N/A	N/A
Granulocyte Adhesion and Diapedesis	N/A	N/A
Mitotic Roles of Polo-Like Kinase	N/A	N/A
Methylglyoxal Degradation I	N/A	N/A
Adenine and Adenosine Salvage VI	N/A	N/A
Methionine Salvage II (Mammalian)	0	N/A
LPS/IL-1 Mediated Inhibition of RXR Function	N/A	N/A
Phagosome Maturation	N/A	N/A
Granzyme A Signaling	N/A	N/A
Breast Cancer Regulation by Stathmin1	N/A	N/A
Glutamate Biosynthesis II	N/A	N/A
Phenylalanine Degradation IV (Mammalian, via Side Chain)	N/A	N/A
Macropinocytosis Signaling	N/A	0
Role of Tissue Factor in Cancer	N/A	N/A
tRNA Charging	N/A	N/A
Extrinsic Prothrombin Activation Pathway	N/A	N/A
5-aminoimidazole Ribonucleotide Biosynthesis I	N/A	N/A
nNOS Signaling in Neurons	N/A	N/A
Glycogen Degradation II	N/A	N/A
Unfolded protein response	N/A	N/A
Aldosterone Signaling in Epithelial Cells	N/A	N/A
Sucrose Degradation V (Mammalian)	N/A	N/A
Hepatic Fibrosis / Hepatic Stellate Cell Activation	N/A	N/A
Thiosulfate Disproportionation III (Rhodanese)	N/A	N/A
Caveolar-mediated Endocytosis Signaling	N/A	N/A
Pentose Phosphate Pathway	N/A	N/A
autophagy	N/A	N/A
Paxillin Signaling	N/A	0
Noradrenaline and Adrenaline Degradation	N/A	N/A
Glutathione Biosynthesis	N/A	N/A
Neuroprotective Role of THOP1 in Alzheimer's Disease	N/A	N/A
Protein Ubiquitination Pathway	N/A	N/A
Adenine and Adenosine Salvage I	0	N/A
Chemokine Signaling	N/A	0
Aryl Hydrocarbon Receptor Signaling	N/A	N/A
Inhibition of Matrix Metalloproteases	N/A	N/A
Tyrosine Biosynthesis IV	N/A	N/A
γ-glutamyl Cycle	N/A	N/A
