# Supplementary material for: Exosome-mediated bidirectional immune dysregulation in tuberculosis: proteomic profiling reveals strain-specific strategies of virulent H37Rv and attenuated H37Ra
Source: Front Immunol. 2026 Jan 23;16:1696299. doi: 10.3389/fimmu.2025.1696299 (PMC12876188; doi:10.3389/fimmu.2025.1696299)
Supplement: Supplementary file 8 [file Table7.xls]

## Sheet: Sheet0
	Cell	Cell	Exo	Exo
Diseases and Bio Functions	RAvsNC	RVvsNC	RAvsNC	RVvsNC		protemics12008_cell_RAvsNC_ANOVA_p_0.05_ratio_1.2-- - 2017-06-26 02:36 下午	protemics12008_cell_RVvsNC_ANOVA_p_0.05_ratio_1.2 - 2017-06-26 02:52 下午	protemics12008_exo_RAvsNC_ANOVA_p_0.05_ratio_1.2 - 2017-06-26 03:20 下午	protemics12008_exo_RVvsNC_ANOVA_p_0.05_ratio_1.2 - 2017-06-26 03:22 下午
organismal death	-9.57684	-6.66348	6.01267	6.79383
morbidity or mortality	-9.16721	-6.5641	0	6.79945
cell survival	5.17228	4.80387	-4.3683	-4.50216
cell viability	5.03245	4.4711	-4.44291	-4.03512
Viral Infection	5.11356	5.18987	-2.94946	-2.99132
HIV infection	4.79978	4.73943	-2.9762	-3.03971
infection by RNA virus	4.70825	4.73139	-3.11076	-2.92622
infection of cells	4.89442	5.32081	-2.53351	-2.36417
cell viability of tumor cell lines	4.83852	3.78524	-3.35175	-2.88073
activation of leukocytes	4.10789	2.52672	-3.65677	-3.54768
activation of cells	4.33634	3.11048	-3.09583	-2.55231
cell movement	5.41605	2.44166	-1.45709	-2.85488
necrosis	-3.89667	-4.3096	1.85623	1.92843
cell death of osteosarcoma cells	-4.12311	-3.87298	1.94145	2
cell proliferation of tumor cell lines	3.20318	2.99244	-2.30489	-2.72819
activation of myeloid cells	3.03521	1.12098	-3.22168	-3.60099
migration of cells	5.05813	2.24491	-1.03158	-2.41273
cell death	-3.73809	-4.32825	1.44779	1.09433
activation of phagocytes	2.85388	1.18438	-3.05112	-3.295
engulfment of cells	3.45527	2.53266	-2.91076	-1.48417
infection by HIV-1	0	4.73943	-2.81059	-2.71918
organization of cytoskeleton	4.34466	2.77608	0	-2.78835
activation of blood cells	3.78499	2.73956	0	-3.33029
quantity of cells	3.99514	0	-2.7255	-2.80727
cell spreading	3.55649	2.66709	-1.15257	-2.13795
Movement Disorders	-3.69471	-1.46982	2.63413	1.71522
apoptosis	-3.64722	-3.5898	1.27901	0.649844
organization of cytoplasm	4.34466	2.77608	-1.80766	0
cell death of tumor cell lines	-2.59752	-2.79758	1.83679	1.62442
microtubule dynamics	3.93887	0	-1.68029	-3.05195
transport of molecule	4.08213	0	-2.77363	-1.81149
endocytosis by eukaryotic cells	3.02922	2.84608	-2.67608	0
activation of antigen presenting cells	2.50907	0	-2.92243	-2.99545
endocytosis	3.50963	2.3582	-2.54653	0
cell movement of tumor cell lines	4.32789	2.26402	-0.477415	-1.05103
inflammatory response	3.09861	0	-2.23772	-2.71987
atherosclerosis	1.88451	0	-2.33824	-3.75898
homing of cells	3.80726	0	-1.71669	-2.42216
cell death of tumor cells	-2.66041	-2.55031	1.33659	1.21866
hydrolysis of nucleotide	2.91723	2.76254	0	-1.93793
synthesis of protein	0.62995	2.74541	-1.78859	-2.20433
cell movement of embryonic cell lines	3.09888	0	-2.78947	-1.46674
metabolism of protein	1.59444	2.54408	-1.02096	-2.18071
cell movement of kidney cell lines	2.6798	0	-2.96113	-1.6472
apoptosis of neurons	-4.58318	0	2.61998	0
size of body	0	0	-3.28309	-3.88072
export of molecule	2.39612	0	-2.71217	-2.01624
attachment of cells	3.40387	0	-2.37698	-1.25752
leukocyte migration	3.21456	1.53196	-0.324481	-1.9664
cell movement of epithelial cell lines	2.73539	0	-2.78409	-1.5104
cell death of cancer cells	-2.46729	-2.75796	0.831747	0.883117
replication of RNA virus	2.40627	2.9289	-0.314986	-1.22008
binding of DNA	1.64031	1.8677	-2.07336	-1.26097
invasion of tumor	2.99378	0	-1.91359	-1.75525
apoptosis of tumor cell lines	-2.07649	-2.42269	0	1.95912
hypersensitive reaction	2.94035	0.282216	-1.45831	-1.76019
cell movement of mononuclear leukocytes	3.97764	0	-1.52971	-0.82554
replication of virus	1.89339	2.60298	-0.445795	-1.33195
arteriosclerosis	0	0	-2.33824	-3.75933
binding of tumor cell lines	3.10964	1.61618	-0.522813	-0.782754
interaction of DNA	2.09675	2.13776	-1.73552	0
chemotaxis	3.8477	0	0	-2.0645
cell movement of phagocytes	2.70012	0	-0.516737	-2.67027
proliferation of immune cells	3.4863	2.29116	0	0
cell movement of connective tissue cells	0	0	-2.89953	-2.78753
migration of tumor cell lines	3.68013	0	-0.37979	-1.62662
formation of filaments	2.36775	2.2652	0	-0.92705
invasion of cells	4.33807	0	-0.313743	-0.860889
development of cytoplasm	2.71213	2.75253	0	0
invasion of tumor cell lines	3.79959	0	-0.704527	-0.958889
inflammation of liver	-2.31705	-2.57333	0.239046	-0.326023
secretion of molecule	3.29645	0	-2.12948	0
metabolism of carbohydrate	1.40829	1.03454	-1.63782	-1.33433
cell movement of leukocytes	3.24125	0	-0.196213	-1.96791
transport of protein	1.70588	2.59938	N/A	-1.06749
proliferation of mononuclear leukocytes	3.39882	1.93557	0	0
growth of tumor	2.03467	0	-1.24767	-2.01842
inflammation of organ	-2.48972	-2.64945	-0.142207	0.00608556
adhesion of epithelial cell lines	2.23316	0	-1.25275	-1.7931
migration of connective tissue cells	0	0	-2.56138	-2.67393
activation of macrophages	2.43821	0	-2.77809	0
chemotaxis of leukocytes	3.39621	0	0	-1.81916
cell movement of blood cells	3.41741	1.79553	0	0
cell movement of monocytes	3.28144	0	-0.945225	-0.940029
formation of cytoskeleton	2.39303	2.75253	0	0
differentiation of osteoblasts	0	1.72929	-1.23705	-2.14184
infection of embryonic cell lines	0	3.10525	0	-1.99552
synthesis of reactive oxygen species	1.8987	1.84796	1.0873	0.247103
hematologic cancer	0	-1.72039	1.15857	2.20043
formation of cellular protrusions	3.38479	0	-1.67953	0
infection of kidney cell lines	0	3.23738	0	-1.81769
proliferation of lymphatic system cells	3.22227	1.82763	0	0
replication of Influenza A virus	0	3.12713	0	-1.85052
hematological neoplasia	0	-1.77228	1.446	1.70588
adhesion of embryonic cells	2.00774	0	-1.01865	-1.85408
proliferation of blood cells	2.95509	1.90461	0	0
infection of epithelial cell lines	0	3.10525	0	-1.74087
adhesion of embryonic cell lines	1.79474	0	-1.25275	-1.7931
cell movement of myeloid cells	2.72303	0	0.792307	-1.28877
catabolism of lipid	0	0	-2.40037	-2.40037
atherosclerotic lesion	-0.189744	0	-2.21321	-2.37105
binding of blood cells	2.75491	1.46446	-0.312964	-0.216398
adhesion of epithelial cells	2.50059	0	0	-2.24534
cell movement of endothelial cells	2.26589	0	-0.883054	-1.45616
infection of tumor cell lines	0	4.58031	0	0
formation of actin filaments	2.3587	2.22012	0	0
cell movement of neutrophils	1.60428	0	-0.425708	-2.51545
adhesion of immune cells	2.6515	1.13534	-0.167362	-0.56424
adhesion of tumor cell lines	3.12037	0	-0.64123	-0.718811
metabolism of nucleic acid component or derivative	2.43532	1.53231	0	-0.50616
differentiation of connective tissue cells	0	0	-2.13891	-2.3169
cell movement of smooth muscle cells	1.24486	0	-1.72633	-1.4825
receptor-mediated endocytosis	1.99174	2.42949	0	0
migration of phagocytes	2.43127	0	-0.537185	-1.45108
growth of connective tissue	3.40389	0	0	-0.987412
infection of cervical cancer cell lines	0	4.3674	0	0
generation of reactive oxygen species	0.695496	-0.0448599	2.4001	1.21338
neuronal cell death	-4.00544	0	0.270656	0
differentiation of bone cells	0	0	-1.72439	-2.55168
invasion of tumor cells	2.49005	0	-1.74416	0
cell movement of granulocytes	1.92113	0	0.80576	-1.49852
cell proliferation of fibroblasts	4.20375	0	0	0
binding of kidney cell lines	1.80636	0	-1.02837	-1.34433
activation of mononuclear leukocytes	4.15697	0	0	0
migration of smooth muscle cells	1.29833	0	-1.6004	-1.15428
allergy	1.14681	-0.914779	N/A	-1.97438
degeneration of cells	-4.03449	0	0	0
growth of lesion	2.0369	0	0	-1.98428
Bleeding	0	0	2.00399	2.01219
growth of organism	0	0	-1.76702	-2.21195
adhesion of endothelial cells	1.9123	0	0	-2.04589
migration of endothelial cells	2.13862	0	-0.91186	-0.898216
catabolism of protein	1.33238	1.23737	0.711297	-0.585934
Organ Degeneration	-3.82636	0	0	0
cellular infiltration	1.55454	-0.600204	0.445162	-1.20041
binding of embryonic cell lines	1.69291	0	-0.755797	-1.33697
Dermatitis	-0.58722	-1.69711	-0.314347	-1.13344
apoptosis of endothelial cells	0	1.9796	-0.79422	-0.941085
migration of myeloid cells	2.63739	0	0.940904	-0.134324
cell death of cervical cancer cell lines	-1.29092	-2.42121	0	0
Neurodegeneration	-3.70718	0	0	0
infectivity of virus	2	0	-1.69775	0
lymphohematopoietic neoplasia	0	-1.14679	1	1.52632
metabolism of hydrogen peroxide	2.41471	0	-0.627692	-0.615252
cellular homeostasis	2.96764	0	0.688397	0
invasion of malignant tumor	2.35609	0	-0.5547	-0.725866
cell movement of antigen presenting cells	2.10649	0	0	-1.52472
degeneration of neurons	-3.6085	0	0	0
binding of vascular endothelial cells	2.11276	0	1.02568	-0.452632
lymphohematopoietic cancer	0	-0.83882	0.766046	1.94145
homing of leukocytes	3.53349	0	0	0
homing of blood cells	3.53346	0	0	0
binding of epithelial cell lines	1.80407	0	-0.755797	-0.917564
binding of leukocytes	2.81296	0	0	-0.658904
aggregation of cells	1.87246	0	-0.752369	-0.834922
quantity of metal ion	3.45811	0	0	0
metastasis	1.47945	0.97472	-0.283048	-0.704751
degeneration of nervous system	-3.42463	0	0	0
cell movement of sarcoma cell lines	2.58308	0	0	0.834675
chemotaxis of blood cells	3.39618	0	0	0
tumorigenesis of tissue	0	0.18818	-1.27693	-1.92947
adhesion of granulocytes	2.70376	0	0.207852	-0.473516
degeneration of brain	-3.38164	0	0	0
lymphoproliferative malignancy	0	0	1.15857	2.20043
adhesion of lymphatic system cells	3.33691	0	0	0
breast or colorectal cancer	-1.13137	N/A	N/A	2.19089
quantity of Ca2+	3.30901	0	0	0
metabolism of reactive oxygen species	2.24283	0	0.950461	0.104449
cellular infiltration by leukocytes	1.5926	0	0.577757	-1.11393
activation of granulocytes	2.48737	0.787562	0	0
angiogenesis	2.34439	0	-0.683969	-0.246038
neurodegeneration of cerebellum	-3.27327	0	0	0
apoptosis of muscle cells	-1.53932	0	0.966556	0.764546
cell movement of leukemia cell lines	2.79931	0	-0.463309	0
neurodegeneration of nervous tissue	-3.26189	0	0	0
neoplasia of epithelial tissue	0	0	-1.32678	-1.92947
internalization of cells	2.22077	1.03449	0	0
development of vasculature	2.34571	0	-0.683969	-0.224926
peroxidation of lipid	0	0	1.7085	1.53436
interaction of mononuclear leukocytes	3.23949	0	0	0
cancer	-0.930951	-0.987173	1.23402	0.0868661
neurodegeneration of brain	-3.23776	0	0	0
adhesion of kidney cell lines	1.62038	0	0	-1.56131
advanced malignant tumor	1.47945	0.97472	0	-0.704751
cytotoxicity	1.91079	1.24567	0	0
organization of actin cytoskeleton	1.97674	1.17892	0	0
binding of lymphatic system cells	3.1409	0	0	0
homing of mononuclear leukocytes	3.13669	0	0	0
carcinoma	0	0	-1.23894	-1.88589
neurodegeneration of Purkinje cells	-3.1205	0	0	0
cell movement of peripheral blood leukocytes	3.11211	0	0	0
transmigration of leukocytes	2.26392	0	0.840828	0
chemotaxis of tumor cell lines	3.09006	0	0	0
efflux of cholesterol	1.60937	0	-1.43674	0.0425736
cell spreading of tumor cell lines	0	1.96931	-1.11772	0
adhesion of mononuclear leukocytes	3.08449	0	0	0
homing of tumor cell lines	3.07634	0	0	0
mammary tumor	0.627443	-0.727607	-0.406171	1.29617
fatty acid metabolism	0	0	-1.59854	-1.45363
neurological signs	-1.98248	-1.06749	N/A	N/A
proliferation of connective tissue cells	3.04839	0	0	0
immune response of cells	2.21132	0	0	-0.826985
migration of breast cancer cell lines	3.03352	0	0	0
cell death of central nervous system cells	-3.02608	0	0	0
migration of monocytes	2.00271	0	-0.198402	-0.783637
chemotaxis of mononuclear leukocytes	2.98214	0	0	0
binding of mononuclear leukocytes	2.97441	0	0	0
cell viability of myeloma cell lines	0	2.68804	0	-0.282216
expression of protein	-0.440126	0.640184	-1.33062	-0.559063
adhesion of neutrophils	2.96607	0	0	0
cell death of brain cells	-2.96437	0	0	0
cell movement of PBMCs	2.96113	0	0	0
binding of NFkB binding site	1.19984	0	-1.74574	0
degeneration of central nervous system	-2.93283	0	0	0
inflammation of absolute anatomical region	-2.36999	0	0.0856725	0.470956
adhesion of myeloid cells	2.29421	0	-0.0185194	-0.608985
cell death of cardiomyocytes	-2.22994	0	0	-0.683961
engulfment of tumor cell lines	0	2.8979	0	0
transmigration of cells	2.45203	0	0.357407	-0.0788518
cell movement of breast cancer cell lines	2.88703	0	0	0
cell movement of epithelial cells	0	0	-1.68199	-1.19853
binding of endothelial cells	1.5548	0	0.396754	-0.920874
inflammation of body cavity	-2.00885	0	0.305441	0.519865
quantity of metal	2.78002	0	0	0
adhesion of tumor cells	2.77843	0	0	0
glucose metabolism disorder	0	0	-1.23081	-1.54531
binding of lymphoma cell lines	2.76231	0	0	0
extravasation	2.75795	0	0	0
internalization by tumor cell lines	0	2.74667	0	0
phosphorylation of protein	2.74457	0	0	0
cell death of brain	-2.74414	0	0	0
efflux of phospholipid	2.58294	0	0	0.145802
migration of granulocytes	2.65459	0	0.0701134	0
synthesis of nucleotide	2.265	0	0	0.459672
cell movement of muscle cells	1.24486	0	0	-1.46459
Lymphoid Cancer and Tumors	0	0	0.766046	1.94145
lymphoid cancer	0	0	0.766046	1.94145
binding of neutrophils	2.70241	0	0	0
adhesion of phagocytes	2.65372	0	0	0
adhesion of vascular endothelial cells	2.64526	0	0	0
reorganization of cytoskeleton	2.64377	0	0	0
transmigration of phagocytes	1.2022	1.27581	-0.153695	0
tumorigenesis of epithelial neoplasm	0	0	-1.52594	-1.08174
binding of granulocytes	2.37638	0	0.221461	-0.00626559
adhesion of cancer cells	2.59617	0	0	0
extravasation of myeloid cells	2.59554	0	0	0
extravasation of leukocytes	2.58595	0	0	0
cell movement of fibrosarcoma cell lines	2.58173	0	0	0
extravasation of cells	2.58011	0	0	0
cell death of muscle cells	-1.41659	0	0.675396	0.483664
inflammation of joint	0.0685665	-0.235575	-0.493127	-1.76917
migration of eosinophils	2.41176	0	-0.152499	0
formation of focal adhesions	1.76212	0.801784	0	0
binding of myeloid cells	2.23795	0	-0.146914	-0.143048
metabolism of nucleotide	2.41994	0	0	-0.106466
recruitment of leukocytes	2.09863	0	-0.421943	0
outgrowth of cells	0	0	-1.24189	-1.26972
growth of neurites	0	0	-1.26092	-1.24417
invasion of prostate cancer cell lines	2.49224	0	0	0
synthesis of fatty acid	1.99584	0	-0.496366	0
vasculogenesis	1.97268	0	-0.211205	0.304519
solid tumor	1.27448	-0.316475	0.553382	-0.326204
quantity of steroid	0	0	-1.27784	-1.19049
formation of vascular lesion	0	0	-1.06749	-1.3858
cell movement of peripheral blood monocytes	2.4327	0	0	0
recruitment of phagocytes	1.70887	0	-0.722108	0
migration of muscle cells	1.29833	0	0	-1.12793
chemotaxis of PBMCs	2.42536	0	0	0
chemotaxis of peripheral blood leukocytes	2.42487	0	0	0
attachment of endothelial cells	2.42272	0	0	0
cell movement of fibroblast cell lines	2.41636	0	0	0
expression of mRNA	-0.9135	0	0	1.50111
extravasation of granulocytes	2.41176	0	0	0
endocytosis by cervical cancer cell lines	0	2.40682	0	0
migration of fibrosarcoma cell lines	2.40114	0	0	0
extravasation of phagocytes	2.40098	0	0	0
abdominal cancer	0	-1.55406	-0.143032	-0.69513
flux of carbohydrate	2.38165	0	0	0
quantity of hdl cholesterol in blood	0	0	-1.82574	-0.55054
Rheumatic Disease	-0.307705	-0.235575	-0.493127	-1.33244
organization of filaments	1.15434	0.928477	N/A	-0.282843
Lymphocyte migration	0	0	-1.50761	-0.855162
metabolism of terpenoid	0	0	-1.9799	0.371391
connective or soft tissue tumor	0	0	1.19523	1.15434
shape change of tumor cell lines	0	1.84506	-0.500211	0
outgrowth of neurites	0	0	-1.28726	-1.05081
binding of professional phagocytic cells	2.32578	0	0	0
formation of actin stress fibers	0	2.32397	0	0
connective tissue tumor	0	0	1.19523	1.12858
organization of organelle	1.39365	0.928477	0	0
cell movement of T lymphocytes	0	0	-1.25739	-1.05494
growth of vessel	0.565685	0	1.18668	0.547835
migration of fibroblasts	0	0	0	-2.28908
chemotaxis of phagocytes	0	0	0	-2.27118
migration of sarcoma cell lines	2.00651	0	0	0.263158
production of reactive oxygen species	1.68941	0	0	-0.578574
polarization of cells	2.25765	0	0	0
cellular infiltration by phagocytes	1.75299	0.492674	0	0
vascular lesion	0	0	-1.08734	-1.14093
phagocytosis of cells	2.22814	0	0	0
chemotaxis of peripheral blood monocytes	2.2188	0	0	0
Clathrin mediated endocytosis by tumor cell lines	0	2.21565	0	0
Clathrin mediated endocytosis	0	2.21565	0	0
invasion of digestive organ tumor	2.21321	0	0	N/A
chemotaxis of myeloid cells	0	0	-0.521334	-1.68819
accumulation of myeloid cells	-0.38214	0	0	-1.82704
extravasation of neutrophils	2.20043	0	0	0
translation of mRNA	-2.20043	0	N/A	N/A
organization of actin	2.18546	0	0	0
reorganization of actin	2.18546	0	0	0
efflux of phosphatidylcholine	2.18286	0	0	0
quantity of filaments	0.209611	-0.2	0.426401	1.34276
metabolism of amino acids	0	1.10265	N/A	-1.06749
formation of lamellipodia	0	2.1564	0	0
atherogenesis	0	0	0	-2.1554
binding of leukemia cell lines	2.13942	0	0	0
quantity of actin filaments	0.562544	0.218218	0.478091	0.862662
motor dysfunction or movement disorder	0	0	0	2.11486
fibrogenesis	2.11474	0	0	0
angiogenesis of tumor	1.11252	0.775133	0	0.225236
recruitment of cells	2.10887	0	0	0
transmigration of mononuclear leukocytes	2.04495	0	0.0561656	0
binding of monocytes	2.09853	0	0	0
binding of fibroblast cell lines	2.08744	0	0	0
T cell migration	0	0	-1.26451	-0.821076
cell movement of lymphocytes	0	0	-1.52951	-0.556007
interaction of protein	0.720192	0	-0.294884	-1.066
esterification of cholesterol	0	0	-1.38675	-0.691564
injury of liver	0.351896	0.148921	-1.55543	0
occlusion of artery	2.05082	0	0	0
adhesion of lymphoma cell lines	2.04265	0	0	0
disorder of lipid metabolism	-0.955311	0	0	-1.08191
recruitment of granulocytes	1.75242	0	0.273993	0
cytolysis	1.87156	0	0	-0.152499
migration of leukemia cell lines	2.01655	0	0	0
lung tumor	0.816099	-1.01865	0.0172748	-0.154964
Increased Levels of Potassium	0	2	0	0
degradation of filaments	0	2	0	0
migration of antigen presenting cells	1.21025	0	0	-0.782901
bone lesion	0	0	1.98248	N/A
invasion of pancreatic tumor	1.98248	0	0	0
cellular infiltration by macrophages	1.98044	0	0	0
brain atrophy	0	-1.9799	0	0
lung cancer	0.381128	0	-0.538424	-1.05338
binding of peripheral blood lymphocytes	0	1.97021	0	0
lymphoma	0	0	1.96865	0
adhesion of kidney cells	1.9594	0	0	0
hyperlipidemia	0	0	-0.762519	-1.19483
engulfment of myeloid cells	1.95697	0	0	0
migration of mononuclear leukocytes	0	0	-1.10516	-0.844477
thrombus	0	0	N/A	-1.94426
haptotaxis of cells	1.94168	0	0	0
liver tumor	0	0	0.975537	-0.963936
cell movement of vascular smooth muscle cells	0	0	-1.20161	-0.730297
proliferation of muscle cells	1.92971	0	0	0
quantity of interleukin	-1.92881	0	0	0
transmigration of monocytes	1	0.928477	0	0
non-melanoma solid tumor	0	0	-0.30186	-1.62356
activation of neutrophils	1.92251	0	0	0
engulfment of leukocytes	1.92093	0	0	0
growth of blood vessel	0	0	1.24568	0.674419
invasion of brain cancer cell lines	0	1.91237	0	0
metabolism of polysaccharide	0	0	-1.30931	-0.594089
biosynthesis of hydrogen peroxide	1.8999	0	0	0
accumulation of leukocytes	-0.162389	0	0	-1.73506
adhesion of monocytes	1.8958	0	0	0
efflux of lipid	1.88968	0	0	0
binding of lipid	1.882	0	0	0
migration of neutrophils	1.8687	0	0	0
proliferation of tumor cells	0	0	-0.848167	-1.01918
processing of RNA	-0.05547	-0.57735	-1.1094	0.112509
cellular infiltration by blood cells	1.85464	0	0	0
chemotaxis of granulocytes	0	0	0	-1.85007
accumulation of phagocytes	-0.105304	0	0	-1.73245
polarization of leukocytes	1.82574	0	0	0
thoracic neoplasm	0.562722	-1.25752	0	0
movement of vascular endothelial cells	1.81772	0	0	0
cell movement of brain cancer cell lines	1.81131	0	0	0
transport of cholesterol	1.80693	0	0	0
accumulation of antigen presenting cells	0	0	0	-1.8034
phagocytosis of myeloid cells	1.78935	0	0	0
interaction of carbohydrate	1.7863	0	0	0
production of hydrogen peroxide	1.78227	0	0	0
response of myeloid cells	1.75778	0	0	0
Hypertriglyceridemia	0	0	-0.774758	-0.980249
delayed hypersensitive reaction	1.75096	0	0	0
synthesis of purine nucleotide	1.73102	0	0	0
blood clot	0	0	N/A	-1.73044
response of granulocytes	1.72885	0	0	0
digestive system cancer	0	0	0.722372	-1.0033
engulfment of phagocytes	1.72081	0	0	0
proliferation of endothelial cell lines	0	0	0	-1.71499
immune response of leukocytes	0.706205	0	0	-0.98799
carcinoma in lung	-0.239983	N/A	N/A	-1.45204
transport of steroid	0	0	-1.27992	0.410217
proliferation of smooth muscle cells	1.68512	0	0	0
respiratory burst	0.397033	0	0	1.28745
cleavage of protein fragment	0	0	1.52632	0.152106
acute inflammation of tissue	1.67332	0	0	0
migration of vascular smooth muscle cells	1.67286	0	0	0
development of epithelial tissue	0.392621	0	0.42989	0.846774
accumulation of blood cells	-0.188208	0	0	-1.47468
cell death of endothelial cells	0	1.63663	0	0
abdominal neoplasm	0	-1.15012	0.175722	-0.304965
engulfment of antigen presenting cells	1.59891	0	0	0
binding of carbohydrate	1.57847	0	0	0
migration of vascular endothelial cells	1.56493	0	0	0
shape change of leukocytes	1.43706	0	-0.113961	0
phagocytosis of phagocytes	1.54498	0	0	0
cell proliferation of colorectal cancer cell lines	0	0	-1.5433	0
damage of muscle	0	0	0	1.53897
interaction of kidney cell lines	1.53546	0	0	0
adhesion of blood cells	0	1.13534	-0.359302	-0.0319843
metabolism of membrane lipid derivative	0	0	-1.52358	0
invasion of endothelial cells	0	0	0	1.51647
catabolism of carbohydrate	0	0	N/A	-1.49137
apoptosis of neutrophils	-1.48175	0	0	0
neuritogenesis	1.47509	0	0	0
endothelial cell development	0.363859	0	0.514169	0.595449
urination disorder	0	0	1.46261	0
response of phagocytes	1.44765	0	0	0
hydrolysis of protein fragment	0	0	0.447214	1
lymphoreticular neoplasm	0	0	1.446	0
cell viability of neuroblastoma cell lines	0	0	-1.446	0
cell movement of bone cancer cell lines	0	0	0	1.44381
accumulation of macrophages	-1.43674	0	0	0
systemic autoimmune syndrome	1.0941	0.258915	N/A	0.0785944
secretion of triacylglycerol	0	0	-0.864923	-0.565032
infiltration by leukocytes	1.4239	0	0	0
toxicity of cells	1.41743	0	0	0
immune response of neutrophils	1.4158	0	0	0
activation of neuroglia	1.4119	0	0	0
neovascularization of eye	0.397294	0	-0.689508	-0.324482
scattering of cells	1.40896	0	0	0
scattering	1.40896	0	0	0
conversion of lipid	0	0	0	1.4045
phagocytosis of antigen presenting cells	1.40049	0	0	0
attachment of virus	1.4	0	0	0
Fibrosis	0	0	0.741814	0.65187
deposition of extracellular matrix	0	N/A	0	-1.38675
psoriasis	1.38675	N/A	N/A	N/A
recruitment of neutrophils	1.37901	0	0	0
function of blood cells	1.37364	0	0	N/A
function of leukocytes	1.37364	0	0	N/A
biosynthesis of purine ribonucleotide	1.36895	0	0	0
proliferation of dermal fibroblasts	0	1.36895	0	0
polyarthritis	-0.480519	0	0	-0.883452
cell spreading of leukocytes	1.11765	0	0.242536	0
apoptosis of macrophage cancer cell lines	0	-1.34164	0	0
binding of muscle cells	0	0	-1.34164	0
binding of bacteria	0	0	1.32229	0
translation of protein	-0.221762	0	-0.775515	-0.323502
cell movement of lymphatic system cells	0	0	-1.31333	0
neovascularization	0.726062	0	-0.459051	-0.122914
proliferation of endothelial cells	0.0454481	0	0	1.25839
migration of epithelial cell lines	0	0	0	-1.30383
immune response of phagocytes	1.29733	0	0	0
formation of endothelial tube	0	0	0	1.28745
degradation of DNA	1.2849	0	0	0
response of myeloid leukocytes	1.26921	0	0	0
transport of lipid	0	0	-0.809668	0.433631
migration of embryonic cell lines	0	0	0	-1.23719
inflammation of pancreas	-1.23081	0	0	0
binding of polysaccharide	1.22384	0	0	0
cell movement of melanoma cell lines	0	0.152106	0	-1.07024
necrosis of epithelial tissue	0.424968	0	-0.445497	0.350987
hydrolysis of ATP	0	0	0	-1.21854
migration of epithelial cells	0	0	-1.21053	0
synthesis of nitric oxide	1.21035	0	0	0
cell rolling of granulocytes	1.2069	0	0	0
tubulation of cells	0	0	-1.19523	0
proteolysis	0	0	-0.145029	-1.04826
damage of liver	0.703811	0.480877	0	0
deposition of amyloid fibrils	-1.18273	0	0	0
transmigration of myeloid cells	0	0	1.17656	0
cell death of phagocytes	-0.127983	-1.04547	0	0
hydrolysis of lipid	0	0	-1.16861	0
renal lesion	-1.16239	0	0	0
uptake of monosaccharide	0	0	0	1.1612
aggregation of blood cells	0.541161	0	-0.521523	-0.098215
lymphocytic neoplasm	0	0	1.15857	0
formation of epithelial tissue	0	0	0	1.15311
cerebrovascular dysfunction	0	0	-1	-0.152499
concentration of fatty acid	0	0	1.15087	0
cellular infiltration by myeloid cells	1.14631	0	0	0
phagocytosis by macrophages	1.1439	0	0	0
infiltration by neutrophils	1.13968	0	0	0
catabolism of polysaccharide	0	N/A	N/A	-1.13137
immediate hypersensitivity	1	-0.128037	N/A	N/A
morphogenesis of endothelial cells	0	0	-1.06749	0.0588235
aneurysm	0	0	0.780869	0.326773
chronic inflammatory disorder	-0.0343737	-0.950891	N/A	0.105925
shape change of neuroglia	0	0	1.09109	0
organization of actin filaments	0	1.09109	0	0
hydrolysis of protein	N/A	0	-0.707107	-0.377964
fragmentation of DNA	1.07373	0	0	0
aggregation of lymphoma cell lines	1.06749	0	0	0
tumorigenesis of adenocarcinoma	-1.06749	0	0	0
atrophy of muscle	0	0	1.06749	0
mitogenesis of muscle cells	1.06749	0	0	0
tumorigenesis of hepatoma cell lines	0	1.06749	0	0
morphogenesis of cardiovascular system	0	0	-1.06749	0
binding of lipopolysaccharide	1.06749	0	0	0
cell movement of macrophages	1.06656	0	0	0
quantity of connective tissue	0	0	-0.490355	0.570229
failure of kidney	0	0	0	1.05963
experimentally-induced arthritis	0	0	0	-1.05247
proliferation of neuronal cells	0	0	-1.04944	0
cell death of epithelial cells	-0.364028	0	0.684598	0
permeability of vascular system	0	0	1.03311	0
digestive organ tumor	0	0	0.814933	-0.205258
quantity of protein lipid complex in blood	0	0	-0.950979	-0.0689598
progression of tumor	0	0	0.588348	0.426401
metabolism of lipoprotein	0	0	N/A	-1
splicing of mRNA	-1	N/A	0	0
polymerization of protein	N/A	1	0	N/A
binding of extracellular matrix	0	0	0	-1
transmission of lipid	0	0	-1	0
degradation of extracellular matrix	1	0	0	0
respiratory system tumor	0.816099	0	0.0172748	-0.154964
cellular infiltration by granulocytes	0.979673	0	0	0
invasion of melanoma cell lines	0	0	0	-0.973645
synthesis of lipid	0	0	-0.965198	0
benign neoplasia	0	0	0	-0.958315
cell-cell adhesion	0.958194	0	0	0
processing of mRNA	-0.956183	N/A	0	0
malignant solid tumor	0	-0.0830402	0.335738	-0.536618
release of cholesterol	0	0	0	0.948125
entrance of Ca2+	0	0	-0.941861	0
metastatic solid tumor	0	-0.0761402	0.646997	-0.214176
vascularization of cornea	0	0	0	0.928477
cell movement of hematopoietic progenitor cells	0	0	0	0.924751
concentration of lipid	0	0	-0.92448	0
liver lesion	0	0	0.491481	-0.427961
transport of phospholipid	0	0	-0.816497	0.0994874
concentration of cholesterol	0	0	0	-0.904971
cell proliferation of breast cancer cell lines	0	0	0	-0.902638
cell proliferation of brain cancer cell lines	0	0.885331	0	0
vascularization	0	0	-0.360035	-0.525102
autophagy of cells	0.868031	0	0	0
development of body axis	0	0	-0.600891	-0.261182
development of head	0	0	-0.600891	-0.261182
uptake of carbohydrate	0	0	0	0.859269
genitourinary tumor	0	0	0.239046	0.611593
Wound	0	0	N/A	-0.848528
concentration of sterol	0	0	0	-0.823521
invasion of breast cancer cell lines	0	0	0	-0.821505
cell death of macrophage cancer cell lines	0	-0.816497	0	0
female genital neoplasm	0	0	0	0.816497
polarization of phagocytes	0.816497	0	0	0
recruitment of monocytes	0.816497	0	0	0
orientation of myeloid cells	0.816497	0	0	0
urinary tract cancer	-0.816497	0	0	0
tubulation of endothelial tissue	0	0	-0.816497	0
urinary tract tumor	-0.816497	0	0	0
tumorigenesis of reproductive tract	0	0	0	0.816497
hemostasis	0.268615	0	0	-0.540048
insulin resistance	0	0	-0.804728	0
apoptosis of blood cells	-0.793141	0	0	0
recruitment of myeloid cells	0	0	-0.134352	-0.653901
aortic aneurysm	0	0	0.780869	-8.19954e-17
migration of melanoma cell lines	0	0	0	-0.779844
cell death of neuroblastoma cell lines	-0.775611	0	0	0
colony formation	0	-0.772295	0	0
abnormality of cartilage tissue	0	0	0.762493	0
diabetes mellitus	0	0	N/A	-0.762493
advanced lung cancer	0	N/A	8.07806e-17	-0.749269
development of endothelial tissue	0	0	0	0.739031
coagulation	-0.351316	0	0	-0.384103
shape change of myeloid cells	0.727607	0	0	0
invasion of cancer cells	0	0	0	-0.725866
cell death of connective tissue cells	-0.724103	0	0	0
myocardial infarction	0	0	-0.447214	-0.272166
acute coronary syndrome	0	0	-0.447214	-0.272166
liver cancer	0	0	N/A	-0.71677
hepatobiliary system cancer	0	0	N/A	-0.71677
cell movement of eosinophils	0	0	0.708155	0
autophagy	0.702543	0	0	0
uptake of cholesterol ester	0	0	0	0.685994
non-traumatic arthropathy	0.507673	N/A	N/A	-0.146993
development of cornea	0	0	0	0.654654
cell death of Schwann cells	0	-0.654654	0	0
splicing of RNA	-0.654654	N/A	0	0
shape change of phagocytes	0.640184	0	0	0
migration of hematopoietic progenitor cells	0	0	0	0.63989
cell death of leukemia cell lines	-0.631019	0	0	0
cell movement of hematopoietic cells	0	0	0	0.625178
neovascularization of choroid	0	0	0	-0.59108
proliferation of pituitary cells	0.574989	0	0	0
invasion of hepatoma cell lines	0	0.573993	0	0
stabilization of microtubules	0	0.5547	0	0
non-small cell lung cancer	-0.5547	N/A	N/A	N/A
formation of fibrils	-0.0923514	0	0	-0.447214
immune response of T lymphocytes	-0.532368	0	0	0
respiratory burst of neutrophils	0.522233	0	0	0
abdominal aortic aneurysm	0	0	N/A	-0.520306
apoptosis of endothelial cell lines	0	0	0	0.518476
cell proliferation of vascular endothelial cells	0.510341	0	0	0
migration of brain cancer cell lines	0.505641	0	0	0
cell death of liver cells	0.48652	0	0	0
neovascularization of organ	0	0	-0.386576	-0.090315
proteinuria	0	0	0.447214	0
invasion of lymphoma cell lines	0	0	0	0.447214
quantity of actin stress fibers	0	0	0.447214	0
fibrosis of liver	0	0	0.178965	0.255939
formation of cellular inclusion bodies	0.426401	0	0	0
sensory system development	0	0	0.35945	-0.0532246
formation of eye	0	0	N/A	0.411765
development of sensory organ	0	0	N/A	0.411765
angiogenesis of eye	0	0	0	0.411765
cell death of immune cells	0.407322	0	0	0
respiratory burst of cells	0.397033	0	0	0
genital tumor	0	0	0.27735	0.113961
tumorigenesis of genital organ	0	0	0.27735	0.113961
aggregation of blood platelets	-0.369369	0	-0.0141433	-0.00760677
liver carcinoma	0	0	0	-0.379034
hepatocellular carcinoma	0	0	0	-0.379034
tyrosine phosphorylation of protein	0	0	-0.372368	0
tumorigenesis of carcinoma	0	0	0	-0.368421
cell movement of liver cells	0	0	0	0.359566
cell death of heart	0	0	0	-0.35625
metabolism of triacylglycerol	0	0	0	0.342997
neuromuscular disease	0.342997	N/A	N/A	N/A
metabolism of acylglycerol	0	0	0.342997	0
damage of lung	0.33955	0	0	0
cell death of myeloid cells	-0.329685	0	0	0
quantity of ldl cholesterol in blood	0	0	0	-0.317533
adhesion of gonadal cell lines	0	0	-0.314347	0
respiratory burst of myeloid cells	0.308607	0	0	0
vascularization of absolute anatomical region	0	0	-0.286171	0.00732586
cell-mediated response	-0.285158	0	0	0
inflammation of limb	0	0	0.282843	0
cell rolling of leukocytes	0.282187	0	0	0
cell spreading of phagocytes	0.27735	0	0	0
cell spreading of neutrophils	0.27735	0	0	0
apoptosis of leukocytes	-0.271417	0	0	0
tumorigenesis of malignant tumor	0	0	0	0.265716
proliferation of hepatic stellate cells	0	0	0	0.264135
quantity of endothelial cells	0	0	0	0.254457
uptake of D-glucose	0	0	0	0.25277
binding of gonadal cell lines	0.2	0	-0.0519174	0
growth of epithelial tissue	0	0	0	0.247617
injury of lung	0.242536	0	0	0
bleeding time	0	0	0	0.239983
apoptosis of myeloid cells	-0.23185	0	0	0
migration of liver cells	0	0	0.218218	0
binding of GTP	0	-0.218218	0	0
formation of hydrogen peroxide	0	0	0.218218	0
advanced malignant solid tumor	0	0	0	-0.214176
urogenital cancer	0	0	N/A	0.213201
cell death of blood cells	-0.212854	0	0	0
activation of tumor cells	0	0	0.191663	0
Infarction	-0.106287	0	0	0.0644157
apoptosis of phagocytes	-0.168022	0	0	0
respiratory burst of phagocytes	0.164399	0	0	0
M phase of cervical cancer cell lines	0	0.152499	0	0
peripheral vascular disease	0	0	0	-0.152499
formation of aneurysm	0	0	0	-0.152499
flux of lipid	0	0	0	0.148258
accumulation of carbohydrate	0	0	-0.128699	0
cell spreading of blood cells	0	0	-0.125767	0
repair of DNA	0	-0.122031	0	0
binding of carcinoma cell lines	0	0	0	-0.11547
thoracic cancer	0.111355	0	0	0
coagulation of blood	0	0	0	-0.109705
cell death of fibroblast cell lines	-0.109642	0	0	0
brain lesion	0	0	-0.105925	0
necrosis of liver	-0.102694	0	0	0
steroid metabolism	0	0	0	0.0966736
quantity of reactive oxygen species	-0.0931451	0	0	0
apoptosis of cervical cancer cell lines	-0.0897473	0	0	0
binding of macrophages	-0.0829383	0	0	0
binding of antigen presenting cells	0.0632998	0	0	0
permeability of blood-brain barrier	0	0	0.0357828	0
shape change of blood cells	0	0	0.0273531	0
cell-mediated response of T lymphocytes	0.0187284	0	0	0
apoptosis of smooth muscle cells	-0.0179215	0	0	0
TH1 immune response of T lymphocytes	8.07806e-17	0	0	0
replication of HIV-1	-5.147e-17	0	0	0
metastatic osteosarcomagenesis	0	N/A	0	0
gastric cardia cancer	0	N/A	0	0
organization of Golgi apparatus	0	N/A	0	0
mass of liver	0	0	0	N/A
detachment of blood cells	N/A	0	0	0
peritoneal carcinoma	0	N/A	0	0
stage IVB cancer	0	N/A	0	0
leukemia	0	0	N/A	0
fallopian tube cancer	0	N/A	0	0
high risk squamous cell cancer of the supraglottis	0	N/A	0	0
initiation of translation of protein	0	0	0	N/A
stage IV lung carcinoma	0	N/A	0	0
morphology of trabecular bone	0	0	N/A	0
stage I non-small cell lung carcinoma	0	N/A	0	0
non-inflammatory breast adenocarcinoma	0	N/A	0	0
hemolytic anemia	0	0	0	N/A
locally advanced glottis cancer	0	N/A	0	0
endometrial clear cell carcinoma	0	N/A	0	0
grade 2-4 precursor T-cell lymphoblastic leukemia-lymphoma	0	0	N/A	0
relapsed hematologic cancer	0	N/A	N/A	0
stage IV anal canal cancer	0	N/A	0	0
progressive myoclonic epilepsy type 4 with renal failure	0	N/A	0	0
dysplasia	N/A	0	0	0
metastatic uterine cancer	0	N/A	0	0
advanced stage carcinoma	0	N/A	0	0
autosomal dominant myopathy	0	0	N/A	N/A
metastatic HER2 positive esophagogastric junction cancer	0	N/A	0	0
CD20 positive T-cell lymphoblastic lymphoma	0	0	N/A	0
breast or ovarian cancer	N/A	N/A	N/A	N/A
metastatic gastric carcinoma	0	N/A	0	0
ALK fusion negative EGFR mutation negative nonsquamous non-small cell lung cancer	0	N/A	0	0
metastatic cervical carcinoma	0	N/A	0	0
recurrent lymphoid cancer	0	N/A	0	0
carcinoma of unknown primary	0	N/A	0	0
chronic skin disorder	0	N/A	0	0
recruitment of phospholipid	0	0	0	N/A
pediatric cancer	0	N/A	0	0
locally advanced thymic epithelial tumor	0	N/A	0	0
biosynthesis of D-ribose-5-phosphate	0	0	N/A	0
detachment of granulocytes	0	N/A	0	0
myopia	0	0	N/A	0
cell-cell contact of blood cells	0	0	N/A	0
dyskinesia	0	0	N/A	N/A
T-cell non-Hodgkin disease	0	0	N/A	0
metastatic anal carcinoma	0	N/A	0	0
cancer of unknown primary	0	N/A	0	0
quantity of S-adenosylmethionine	0	0	0	N/A
lower respiratory tract disorder	0	0	N/A	0
morphology of RPE cells	0	0	N/A	0
morphogenesis of lumen	0	N/A	0	0
retraction of cellular tail	0	N/A	0	0
serous endometrial cancer	0	N/A	0	0
high risk lymphoma	0	N/A	0	0
dystrophy of muscle	0	0	N/A	0
low risk multiple myeloma	0	N/A	N/A	0
closure of wound	0	0	0	N/A
maturation of rRNA	0	N/A	0	0
sphingolipidosis	0	N/A	0	0
homeostasis of cholesterol	0	0	0	N/A
infection by Hepatitis C virus	0	0	N/A	N/A
refractory multiple myeloma	0	0	N/A	N/A
peripheral arterial disease	N/A	0	0	N/A
metabolism of glyceraldehyde-3-phosphate	0	N/A	N/A	0
resectable secondary tumor	0	N/A	0	0
female genital tract serous carcinoma	0	0	0	N/A
chronic renal failure	0	0	0	N/A
plaque psoriasis	N/A	0	0	0
infiltration by leukemia cells	0	N/A	0	0
osteogenesis imperfecta	0	0	N/A	0
morphology of urinary system	0	0	N/A	N/A
mucinous adenocarcinoma	0	0	0	N/A
relapsed refractory multiple myeloma	0	0	N/A	0
CD20 positive non-Hodgkin lymphoma	0	N/A	N/A	0
internalization of Streptococcus pyogenes serotype M49	0	0	N/A	0
catabolism of L-amino acid	0	0	N/A	N/A
localized neuroblastoma	0	N/A	0	0
proliferation of gastric cancer cells	0	N/A	0	0
cellular infiltration by microglia	0	N/A	0	0
stage IV metastatic lung cancer	0	N/A	0	0
stage IVB cervical carcinoma	0	N/A	0	0
formation of corpus callosum	0	N/A	0	0
inoperable adrenal cortex carcinoma	0	N/A	0	0
high risk squamous cell cancer of the hypopharynx	0	N/A	0	0
contraction of extracellular matrix	0	N/A	0	0
symptomatic multiple myeloma	0	0	N/A	0
adhesion of stem cells	0	0	0	0
mantle cell lymphoma	0	0	N/A	0
adenoma formation	0	0	0	N/A
end stage renal disease	0	0	0	N/A
blood protein disorder	N/A	N/A	0	0
abnormal morphology of eye	0	0	0	N/A
colorectal cancer	N/A	0	0	0
Hypercholesterolemia	0	0	0	N/A
chronic active hepatitis	0	N/A	0	0
tauopathy	0	0	N/A	N/A
metabolism of keratan sulfate	0	N/A	0	0
endometrial adenosquamous carcinoma	0	N/A	0	0
degradation of amyloid fibrils	0	N/A	0	0
stage IA cervical cancer	0	N/A	0	0
arrest in mitosis of epithelial cell lines	0	N/A	0	0
node positive cervical cancer	0	N/A	0	0
choroid plexus tumor	0	N/A	0	0
autosomal dominant Charcot-Marie-Tooth disease type 2	0	0	N/A	0
hypofibrinogenemia	0	0	N/A	0
refractory hematologic cancer	0	0	N/A	0
untreated mantle cell lymphoma	0	0	N/A	0
metabolism of monosaccharide	0	N/A	N/A	N/A
density of blood vessel tissue	0	N/A	0	0
polymerization of actin	0	N/A	0	0
targeting of protein	0	N/A	0	0
BRCA1 mutation positive carcinoma	0	N/A	0	0
experimentally-induced diabetes	N/A	0	0	0
recurrent cervical cancer	0	N/A	0	0
degradation of vesicles	N/A	0	0	0
liquid tumor	0	0	N/A	0
recurrent primary central nervous system lymphoma	0	N/A	0	0
healing of wound	0	0	N/A	N/A
severe acute respiratory syndrome	0	0	N/A	0
stage IB2 cervical cancer	0	N/A	0	0
organization of collagen fibrils	0	0	N/A	N/A
infection by lymphocytic choriomeningitis virus	0	N/A	0	0
contact growth inhibition of pancreatic cancer cell lines	0	N/A	0	0
stage 2 invasive breast carcinoma	0	N/A	0	0
hematologic cancer of cells	0	0	N/A	0
efflux of levothyroxine	0	0	N/A	0
fibrinolysis	0	0	N/A	0
pretreated lymphoplasmacytoid lymphoma	0	0	N/A	0
signaling of peripheral T lymphocyte	0	N/A	0	0
drug-induced liver disease	0	N/A	0	0
morphology of vasculature	0	0	N/A	N/A
autoimmune pancreatitis	N/A	0	0	0
inborn error of carbohydrate metabolism	0	0	N/A	N/A
ALK mutation positive malignant solid tumor	0	N/A	0	0
high risk squamous cell cancer of the lip	0	N/A	0	0
Parkinson's disease	N/A	N/A	0	0
unilateral non-inflammatory non-metastatic HER2 negative invasive breast carcinoma	0	N/A	0	0
stage I adrenal cortex carcinoma	0	N/A	0	0
adult T cell leukemia	0	N/A	0	0
extensive stage small cell lung cancer	0	N/A	0	0
cardiotoxicity	0	N/A	0	0
metastatic esophagogastric junction cancer	0	N/A	0	0
growth of focal adhesions	N/A	N/A	0	0
TP53 mutation positive malignant solid tumor	0	0	N/A	N/A
intervertebral disc disorder	0	0	N/A	0
unresectable gastroesophageal junction adenocarcinoma	0	N/A	0	0
high risk squamous cell cancer of the glottis	0	N/A	0	0
recurrent primary neoplasia	0	N/A	0	0
recurrent nasopharyngeal cancer	0	N/A	0	0
morphology of heart cells	0	N/A	0	0
severe hypertriglyceridemia	0	0	N/A	N/A
stage IIIB cancer	0	N/A	0	0
endometrial carcinosarcoma	0	N/A	0	0
differentiation of osteochondrogenic precursors	0	N/A	0	0
cervical adenosquamous carcinoma	0	N/A	0	0
locally advanced metastatic gastric adenocarcinoma	0	N/A	0	0
intestinal tumor	0	N/A	0	0
Huntington's Disease	0	0	N/A	N/A
ovarian serous cystadenocarcinoma	0	N/A	0	0
benign cold thyroid nodule	N/A	N/A	0	0
catabolism of triacylglycerol	0	0	N/A	N/A
scattered Merkel-cell carcinoma	0	N/A	0	0
thyroid follicular adenoma	N/A	N/A	0	0
morphology of endothelial cells	0	0	N/A	0
hypolipoproteinemia	0	0	0	N/A
translocation of phosphatidylserine	0	0	N/A	0
Alzheimer disease	N/A	0	N/A	N/A
morphology of cardiovascular tissue	0	0	N/A	N/A
distribution of protein	0	N/A	0	0
stage II adrenal cortex carcinoma	0	N/A	0	0
morphogenesis of knee joint	0	0	N/A	0
ALK fusion positive solid tumor	0	N/A	0	0
metastatic head and neck cancer	0	N/A	0	0
T-cell lymphoproliferative disorder	0	0	N/A	0
formation of submandibular gland	0	N/A	0	0
metabolism of sterol	0	0	N/A	0
arrest in mitosis of embryonic cell lines	0	N/A	0	0
cell spreading of PBMCs	0	0	N/A	0
arrest in mitosis of kidney cell lines	0	N/A	0	0
abnormal morphology of liver	0	0	N/A	N/A
detachment of leukocytes	0	N/A	0	0
high risk squamous cell cancer of the oropharynx	0	N/A	0	0
activation of enzyme	0	N/A	0	0
head and neck neoplasia	0	0	N/A	0
unilateral triple negative invasive breast cancer	0	N/A	0	0
primary hypercholesterolemia	0	0	N/A	N/A
tetramerization of protein	0	0	N/A	N/A
shape change of astrocytes	0	0	N/A	0
stage IV adrenal cortex carcinoma	0	N/A	0	0
HIV-HCV co-infection	0	0	N/A	0
detachment of myeloid cells	0	N/A	0	0
endoplasmic reticulum stress response	N/A	0	0	0
metabolism of glucosamine	0	N/A	0	0
function of macrophages	0	0	0	N/A
unresectable metastatic gastric adenocarcinoma	0	N/A	0	0
locally advanced HER2 negative gastric adenocarcinoma	0	N/A	0	0
recurrent HER2 positive gastric adenocarcinoma	0	N/A	0	0
tongue carcinoma	0	N/A	0	0
primary systemic amyloidosis	0	0	N/A	0
CD19 positive non-Hodgkin lymphoma	0	0	N/A	0
mixed hyperlipidemia	0	0	N/A	N/A
entry into S phase of trophoblast cells	0	N/A	0	0
stage III multiple myeloma	0	0	N/A	0
stage IV small cell lung cancer	0	N/A	0	0
Cystic Fibrosis	N/A	0	0	0
abnormal morphology of abdominal aorta	0	0	N/A	0
detachment of retina	0	0	N/A	0
metastasis of primitive neuroectodermal tumor	0	N/A	0	0
abnormal morphology of articular cartilage	0	0	N/A	N/A
stage III-IV ovarian cancer	0	N/A	0	0
signaling of lymphoid cells	0	N/A	0	0
uptake of cholesterol	0	0	0	0
removal of reactive oxygen species	N/A	0	0	0
inflammation of footpad	0	0	N/A	0
infarction of brain	0	0	N/A	0
abnormal activity of enzyme	0	N/A	0	0
stage IV solid tumor	0	N/A	0	0
metabolism of succinyl-coenzyme A	0	N/A	0	0
morphology of kidney	0	0	N/A	N/A
area of atherosclerotic lesion	0	0	0	N/A
lichen planus	0	0	0	N/A
morphology of lesion	N/A	0	0	0
lymphoplasmacytoid lymphoma	0	0	N/A	0
brain cancer	0	N/A	0	0
morphology of vascular lesion	N/A	0	0	0
uptake of polysaccharide	N/A	0	0	0
osteoarthritis	0	0	N/A	N/A
malignant neoplasm of connective and soft tissue of abdomen	0	N/A	0	0
EGFR exon 19 deletion positive EGFR T790M mutation negative lung adenocarcinoma	0	N/A	0	0
chronic kidney disease	0	0	N/A	N/A
stage IV EGFR mutation negative non squamous non-small cell lung carcinoma	0	N/A	0	0
stage III uterine corpus cancer	0	N/A	0	0
genital tract cancer	0	0	N/A	N/A
nuclear export	0	N/A	0	0
advanced esophagogastric junction cancer	0	N/A	0	0
migration of AT2 cells	0	N/A	0	0
high risk endometrial carcinoma	0	N/A	0	0
size of lesion	N/A	0	N/A	N/A
activation of vascular smooth muscle cells	N/A	0	0	0
docking of plasma membrane	0	N/A	0	0
enteropathy associated T cell lymphoma	0	0	N/A	0
CD5 negative CD10 negative CD19 positive CD20 positive CD23 negative Waldenstrom macroglobulinemia	0	0	N/A	0
morphology of eye	0	0	N/A	N/A
recurrent multiple myeloma	0	N/A	N/A	N/A
metastatic gastroesophageal junction adenocarcinoma	0	N/A	0	0
recurrent esophagogastric junction cancer	0	N/A	0	0
formation of nucleus	0	N/A	0	0
morphology of respiratory tract	0	0	0	N/A
metastatic non small cell lung carcinoma	0	N/A	0	0
hyperlipoproteinemia	0	0	N/A	N/A
metastatic upper gastrointestinal tract tumor	0	N/A	0	0
stage III bladder cancer	0	N/A	0	0
breast cancer	N/A	N/A	N/A	N/A
stage 4a resectable gastric cancer	0	N/A	0	0
area of lesion	0	0	0	N/A
high risk squamous cell cancer of the maxillary sinus	0	N/A	0	0
morphology of mitochondria	N/A	0	0	0
chronic psoriasis	N/A	N/A	N/A	N/A
high risk squamous cell cancer of the ethmoid sinus	0	N/A	0	0
primary peritoneal cancer	0	N/A	0	0
morphology of heart	0	0	N/A	0
abnormal morphology of elastic tissue	0	0	0	N/A
unresectable TP53 mutation positive solid tumor	0	0	N/A	N/A
rheumatoid arthritis	N/A	N/A	N/A	N/A
female genital tract cancer	0	0	0	N/A
stage III ALK fusion negative EGFR mutation negative non-small cell lung carcinoma	0	N/A	0	0
diabetic complication	0	0	0	N/A
morphology of skin	N/A	0	0	0
EGFR(L858R) positive metastatic non-small cell lung carcinoma	0	N/A	0	0
FIGO stage IIA2 cervical cancer	0	N/A	0	0
primitive neuroectodermal brain tumor	0	N/A	0	0
function of antigen presenting cells	0	0	0	N/A
stage 1B resectable gastric cancer	0	N/A	0	0
benign connective or soft tissue neoplasm	0	N/A	0	0
shape change of nucleus	0	N/A	0	0
alkaptonuria	0	0	N/A	0
metastatic lung cancer	0	N/A	0	0
malignant pleural effusion	0	N/A	0	0
abnormal morphology of urinary system	0	0	0	N/A
high risk malignant hematological system tumor	0	N/A	0	0
recruitment of phosphatidic acid	0	0	N/A	0
abnormal metabolism	0	N/A	0	0
unresectable thymic epithelial tumor	0	N/A	0	0
familial hypercholesterolemia	0	0	N/A	0
familial hemolytic anemia	0	0	0	N/A
stage IIIC cancer	0	N/A	0	0
abnormal morphology of skin	N/A	0	0	0
Treacher Collins-Franceschetti syndrome	0	N/A	0	0
morphology of neurons	0	0	0	N/A
metastatic bladder neoplasm	0	N/A	0	0
polarization of lung cancer cell lines	0	N/A	0	0
transdifferentiation of stromal cells	0	N/A	0	0
endometrial cancer	0	0	0	N/A
lymph node cancer	0	N/A	0	0
morphology of atherosclerotic lesion	N/A	0	0	0
MYCN amplification negative chromosome 1p deletion negative neuroblastoma	0	N/A	0	0
progressive adrenal cortex carcinoma	0	N/A	0	0
recurrent cancer	0	N/A	0	0
progressive motor neuropathy	N/A	N/A	N/A	N/A
size of vascular lesion	N/A	0	0	0
cell proliferation of Langerhans cells	0	N/A	0	0
diapedesis of monocytes	0	N/A	0	0
redistribution of cytoskeleton	0	N/A	0	0
locally advanced HER2 negative solid tumor	0	N/A	0	0
infantile glycogen storage disease type II	0	N/A	0	0
metastatic carcinoma	0	N/A	0	0
locally advanced supraglottis cancer	0	N/A	0	0
polarization of neutrophils	N/A	0	0	0
advanced neuroendocrine tumor	0	N/A	0	0
MYCN amplification positive solid tumor	0	N/A	0	0
invasion of squamous carcinoma cells	0	N/A	0	0
size of atherosclerotic lesion	0	0	0	N/A
metastatic HER2 negative gastric adenocarcinoma	0	N/A	0	0
stage III neuroblastoma	0	N/A	0	0
invasion of thyroid tumor cell lines	0	N/A	0	0
intestinal cancer	0	N/A	0	0
stage III ovarian cancer	0	N/A	0	0
homing of inflammatory leukocytes	0	N/A	0	0
CD20 positive Waldenstrom macroglobulinemia	0	0	N/A	0
recurrent neuroblastoma	0	N/A	0	0
scleroderma	0	N/A	0	0
nonmetastatic breast cancer	0	N/A	0	0
childhood supratentorial primitive neuroectodermal tumor	0	N/A	0	0
stage III adrenal cortex carcinoma	0	N/A	0	0
class switch recombination repair	0	N/A	0	0
atopic dermatitis	N/A	0	N/A	N/A
efflux of L-triiodothyronine	0	0	N/A	0
infection by Flaviviridae	0	0	N/A	0
age-related macular degeneration	0	0	0	N/A
eosinophilic inflammation	0	0	N/A	0
morphology of connective tissue	0	0	N/A	N/A
proliferative glomerulonephritis	0	0	N/A	0
abnormal morphology of cornea	0	0	0	N/A
IgA nephropathy	0	0	N/A	0
amyotrophic lateral sclerosis	0	0	0	N/A
adhesion of extracellular matrix	0	0	0	N/A
stage 3 invasive breast carcinoma	0	N/A	0	0
CD20 positive diffuse large B-cell non-Hodgkin lymphoma	0	N/A	N/A	0
ischemic stroke	0	0	N/A	0
organization of extracellular matrix	0	0	0	N/A
light chain deposition disease	0	0	N/A	0
hyperthyroxinemia	0	0	N/A	0
metastatic cervical cancer	0	N/A	0	0
stage IVA cancer	0	N/A	0	0
colorectal neoplasia	N/A	0	0	0
MYCN amplification negative chromosome 1p deletion positive neuroblastoma	0	N/A	0	0
benign thyroid nodule	N/A	0	N/A	N/A
abnormal morphology of body cavity	0	0	N/A	N/A
metastatic anaplastic thyroid carcinoma	0	N/A	0	0
non-insulin-dependent diabetes mellitus	0	0	N/A	N/A
locally advanced HER2 negative gastroesophageal junction adenocarcinoma	0	N/A	0	0
enzymopathy	0	N/A	N/A	N/A
abnormal morphology of renal glomerulus	0	0	0	N/A
abnormal morphology of vasculature	0	0	0	N/A
abnormality of articular cartilage	0	0	N/A	0
glycogen storage disease type II	0	0	N/A	0
binding of smooth muscle cell lines	N/A	0	0	0
oxidation of DNA	0	0	N/A	0
abnormal morphology of visceral yolk sac	0	0	N/A	0
abnormal morphology of vascular endothelial cells	0	0	N/A	0
hyperactivation of T lymphocytes	0	N/A	0	0
regulation of mitochondria	0	0	0	N/A
persistent cervical carcinoma	0	N/A	0	0
grade 2-4 mantle cell lymphoma	0	N/A	0	0
cell cycle progression of prostate cell lines	0	N/A	0	0
inborn error of amino acid metabolism	0	0	N/A	0
Evans stage IVS neuroblastoma	0	N/A	0	0
invasion of melanoma cells	0	N/A	0	0
lupus erythematosus	N/A	0	0	0
grade 1 lymphocytic cancer	0	0	N/A	0
colon tumor	N/A	0	0	0
secondary neoplasm of peritoneum	0	N/A	0	0
metastatic unresectable malignant tumor	0	N/A	0	0
unilateral infiltrating ductal breast carcinoma	0	N/A	0	0
mitotic exit	0	N/A	0	0
stage I MYCN amplification negative neuroblastoma	0	N/A	0	0
metastatic melanoma	0	N/A	0	0
recurrent cervical carcinoma	0	N/A	0	0
morphology of liver	0	0	N/A	N/A
alcoholic cirrhosis	0	N/A	0	0
gonadal tumor	N/A	0	0	0
quantity of lung cell lines	0	0	N/A	0
smooth muscle tumor	0	N/A	0	0
metastatic gastric adenocarcinoma	0	N/A	0	0
progressive primary central nervous system lymphoma	0	N/A	0	0
disassembly of extracellular matrix	0	0	0	N/A
advanced non-small cell lung carcinoma	0	N/A	0	0
recurrent hematologic cancer	0	N/A	N/A	0
lymphatic node tumor	0	N/A	0	0
metastatic unresectable advanced malignant tumor	0	N/A	0	0
homotetramerization of protein	0	0	0	N/A
familial Alzheimer disease	0	0	N/A	N/A
T2-4 stage nasopharyngeal cancer	0	N/A	0	0
stage IIIA lung adenocarcinoma	0	N/A	0	0
EGFR activating mutation positive EGFR T790M mutation negative non-small cell lung carcinoma	0	N/A	0	0
retraction of pseudopodia	N/A	0	0	0
stage 4 progressive ALK rearrangement positive non-small cell lung cancer	0	N/A	0	0
metabolism of fructose-6-phosphate	0	N/A	0	N/A
integrity of adherens junctions	0	N/A	0	0
tumorigenesis of benign tumor	0	0	0	N/A
formation of transport vesicles	0	N/A	0	0
HER2 positive carcinoma	0	N/A	0	0
thinning of sclera	0	0	N/A	0
autosomal recessive osteogenesis imperfecta	0	0	N/A	0
cell-cell adhesion of leukocytes	N/A	0	0	0
hereditary connective tissue disorder	0	0	N/A	N/A
amyloidosis	0	0	N/A	N/A
stage IB1 cervical cancer	0	N/A	0	0
small cell lung carcinoma	0	N/A	0	0
immunodeficiency	0	0	0	N/A
gastric ulcer	0	N/A	0	0
colon cancer	N/A	0	0	0
recurrent pelvic tumor	0	N/A	0	0
high risk MYCN amplification positive neuroblastoma	0	N/A	0	0
size of infarct	0	0	0	N/A
inoperable anal cancer	0	N/A	0	0
function of myeloid cells	0	0	0	N/A
phosphorylation of microtubules	0	N/A	0	0
morphology of nucleus	0	N/A	0	0
stage II multiple myeloma	0	0	N/A	0
recurrent HER2 positive esophagogastric junction cancer	0	N/A	0	0
Dementia	N/A	0	N/A	N/A
advanced stage primary laryngeal cancer	0	N/A	0	0
processing of rRNA	0	N/A	0	0
budding of vesicles	N/A	0	0	0
pretreated Waldenström macroglobulinemia	0	0	N/A	0
morphology of cardiovascular system	N/A	0	N/A	N/A
alternative splicing of mRNA	0	0	0	N/A
locally advanced HER2 positive esophagogastric junction cancer	0	N/A	0	0
advanced malignant gastrointestinal neoplasm	0	N/A	0	0
cervical adenocarcinoma	0	N/A	0	0
systemic light chain amyloidosis	0	0	N/A	0
stage I metastatic non-small cell lung carcinoma	N/A	0	0	0
epithelial-mesenchymal transformation	0	N/A	0	0
detachment of phagocytes	0	N/A	0	0
autosomal dominant Emery-Dreifuss muscular dystrophy	0	0	N/A	0
cholangiocarcinoma	0	0	N/A	0
metastatic HER2 positive esophageal cancer	0	N/A	0	0
ovarian cancer	N/A	0	0	0
initiation of translation of mRNA	0	0	0	N/A
release of dense core granules	0	N/A	0	0
neuroblastoma	0	N/A	0	0
disorder of basal ganglia	N/A	N/A	N/A	N/A
organization of fibrils	0	0	N/A	N/A
locally advanced HER2 positive esophageal cancer	0	N/A	0	0
systemic inflammatory response syndrome	N/A	N/A	0	0
progressive central nervous system tumor	0	N/A	0	0
large intestine neoplasm	0	N/A	0	0
high risk myelodysplastic syndrome	0	N/A	0	0
EGFR exon 19 deletion positive lung adenocarcinoma	0	N/A	0	0
progression of primitive neuroectodermal tumor	0	N/A	0	0
abnormal morphology of kidney	0	0	0	N/A
cell movement of hairy leukemia cells	N/A	0	0	0
Klatskin's tumor	0	N/A	0	0
recurrent metastatic gastric adenocarcinoma	0	N/A	0	0
lysosomal storage disease	N/A	N/A	N/A	N/A
plasma cell dyscrasia	N/A	N/A	0	0
high grade osteosarcoma	0	N/A	0	0
brain metastasis	0	N/A	0	0
systemic CD30 positive anaplastic large cell lymphoma	0	N/A	0	0
high risk neoplasia	0	N/A	0	0
complement activation	0	0	0	N/A
locally advanced nonsquamous non-small cell lung cancer	0	N/A	0	0
EGFR exon19 deletion positive metastatic non-small cell lung carcinoma	0	N/A	0	0
replicative senescence of fibroblasts	0	N/A	0	0
familial combined hyperlipidemia	0	0	0	N/A
afibrinogenemia	0	0	N/A	N/A
familial dementia	0	0	N/A	N/A
stage IV progressive ALK mutation positive non-small cell lung cancer	0	N/A	0	0
stage IIIA cancer	0	N/A	0	0
chronic hepatitis	0	0	N/A	0
advanced stage gastric cancer	0	N/A	0	0
quantity of neurite branches	0	N/A	0	0
locally advanced gastric adenocarcinoma	0	N/A	0	0
recurrent gastric adenocarcinoma	0	N/A	0	0
endocarditis	N/A	N/A	0	0
resectable glottis cancer	0	N/A	0	0
metastatic nasopharyngeal cancer	0	N/A	0	0
morphology of elastic tissue	0	0	N/A	0
classic Hodgkin disease	0	N/A	0	0
locally advanced gastroesophageal junction adenocarcinoma	0	N/A	0	0
pentose shunt of D-glucose	0	0	N/A	0
relapsed mantle cell lymphoma	0	N/A	N/A	0
stage IV lung cancer	0	N/A	0	0
binding of brain cancer cell lines	0	0	N/A	0
morphology of blood vessel	0	0	N/A	N/A
stage I cancer	0	N/A	N/A	0
relapsed Waldenström macroglobulinemia	0	0	N/A	0
major affective disorder	N/A	0	0	0
locally advanced HER2 positive gastric adenocarcinoma	0	N/A	0	0
stage IV metastatic solid tumor	0	N/A	0	0
morphology of cornea	0	0	0	N/A
angioimmunoblastic T-cell lymphoma	0	0	N/A	0
stage 3 inoperable non-small cell lung cancer	0	N/A	0	0
mixed cell carcinoma	0	N/A	0	0
stage III cancer	0	N/A	0	0
familial amyloidosis	0	0	N/A	N/A
grade 2-4 fallopian tube cancer	0	N/A	0	0
unresectable bladder cancer	0	N/A	0	0
uterine tumor	0	0	0	N/A
apoptosis of retinal ganglion cells	0	N/A	0	0
Duchenne muscular dystrophy	0	0	N/A	0
hypermethioninemia	0	0	N/A	0
autosomal recessive disease	0	N/A	N/A	N/A
development of intervertebral disc	0	0	0	N/A
juvenile dermatomyositis	0	0	N/A	0
stage IVB cervical cancer	0	N/A	0	0
malignant neoplasm of aerodigestive tract	0	0	N/A	0
metastatic adrenal carcinoma	0	N/A	0	0
abnormal morphology of abdomen	0	0	0	N/A
stage I multiple myeloma	0	0	N/A	0
glycogen storage disease	0	0	N/A	N/A
systemic amyloidosis	0	0	N/A	N/A
recurrent lymphoma	0	N/A	0	0
Dupuytren contracture	0	0	N/A	0
thickness of cerebral cortex	0	N/A	0	0
HER2 amplification positive solid tumor	0	N/A	0	0
invasion of pancreatic endocrine tumor	N/A	0	0	N/A
stage T3 glottis cancer	0	N/A	0	0
binding of Smad3 binding site	0	N/A	0	0
organization of nucleus	0	N/A	0	0
neoplasia of lymphoid organ	0	N/A	0	0
abnormal morphology of glomerular capsule	0	0	0	N/A
desmoplastic medulloblastoma	0	N/A	0	0
function of phagocytes	0	0	0	N/A
folding of protein	N/A	N/A	N/A	0
metastatic solid tumor of head and neck	0	N/A	0	0
morphology of nervous system	0	0	N/A	0
polarization of carcinoma cell lines	0	N/A	0	0
development of atherosclerotic lesion	0	0	0	N/A
astrocytosis of hippocampal CA1 region	0	N/A	0	0
locally advanced malignant solid tumor	0	N/A	0	0
morphology of cells	N/A	N/A	N/A	N/A
resectable supraglottis cancer	0	N/A	0	0
pelvic cancer	0	0	0	N/A
acute lymphocytic leukemia	0	N/A	0	0
EGFR exon 21 L858R activating mutation positive lung adenocarcinoma	0	N/A	0	0
metastatic adrenal gland tumor	0	N/A	0	0
acute lung injury	N/A	0	0	0
sarcomatoid malignant pleural mesothelioma	0	N/A	0	0
Ovarian Cancer and Tumors	N/A	0	0	0
hemolysis	0	0	N/A	N/A
infection of dermal fibroblasts	0	N/A	0	0
stage IV large cell lung carcinoma	0	N/A	0	0
metastatic testicular cancer	0	N/A	0	0
neoplasia of leukocytes	0	0	N/A	0
abnormal morphology of nephron	0	0	0	N/A
unresectable malignant pleural mesothelioma	0	N/A	0	0
synthesis of glutathione	0	N/A	0	0
cell-cell contact of leukocytes	0	0	N/A	0
nodule	0	0	N/A	N/A
dystrophy	0	0	N/A	0
progressive multiple myeloma	0	0	N/A	0
CD20 positive acute lymphocytic leukemia	0	0	N/A	0
early stage ovarian sex cord-stromal tumor	0	N/A	0	0
subcutaneous panniculitis-like T-cell lymphoma	0	N/A	0	0
autosomal dominant disease	0	0	N/A	N/A
dengue fever	N/A	0	0	0
hereditary myopathy	0	0	N/A	N/A
stage I squamous cell carcinoma of nasopharynx	0	N/A	0	0
lysis of blood clot	N/A	0	0	0
hyperplasia of blood vessel	0	N/A	0	0
synthesis of 47s pre-rRNA	0	N/A	0	0
localized osteosarcoma	0	N/A	0	0
morphology of body cavity	0	0	N/A	N/A
stage III-IV uterine cancer	0	N/A	0	0
hematuria	0	0	N/A	0
local neoplasm recurrence	0	N/A	0	0
arrest in proliferation of bone cancer cell lines	0	N/A	0	0
infantile Sandhoff disease	0	0	N/A	0
recurrent epithelial endometrial cancer	0	N/A	0	0
abnormal morphology of cardiovascular system	0	0	N/A	N/A
metastatic epithelial endometrial cancer	0	N/A	0	0
recurrent HER2 positive esophageal cancer	0	N/A	0	0
morphology of hepatoma cell lines	0	N/A	0	0
high risk occult primary cancer of head and neck	0	N/A	0	0
shape of tumor cell lines	0	N/A	0	0
progressive metastatic solid tumor	0	N/A	0	0
interaction of naive T lymphocytes	0	0	N/A	0
fibrin clot	0	0	0	N/A
respiration of tumor cell lines	N/A	0	0	0
progression of neuroblastoma	0	N/A	0	0
uterine cancer	0	0	0	N/A
chronic pancreatitis	N/A	0	0	0
stage 2 neuroblastoma	0	N/A	0	0
Mood Disorders	N/A	0	0	0
diapedesis of leukocytes	0	N/A	0	0
grade 2-4 T-cell lymphoblastic lymphoma	0	0	N/A	0
stage I epithelial cancer	0	N/A	0	0
recurrent central nervous system tumor	0	N/A	0	0
morphology of vessel	0	0	N/A	N/A
complement component deficiency	0	0	0	N/A
autoimmune glomerulonephritis	0	0	N/A	0
export of snRNA	0	0	N/A	0
metabolism of L-amino acid	0	0	0	N/A
induction of actin stress fibers	0	N/A	0	0
multiple myeloma	N/A	N/A	N/A	0
allergic pulmonary eosinophilia	N/A	0	N/A	N/A
catabolism of acylglycerol	0	0	N/A	N/A
HER2 amplification positive cancer	0	N/A	0	0
