# Supplementary material for: Exosome-mediated bidirectional immune dysregulation in tuberculosis: proteomic profiling reveals strain-specific strategies of virulent H37Rv and attenuated H37Ra
Source: Front Immunol. 2026 Jan 23;16:1696299. doi: 10.3389/fimmu.2025.1696299 (PMC12876188; doi:10.3389/fimmu.2025.1696299)
Supplement: Supplementary file 9 [file Table8.xls]

## Sheet: Sheet0
	Cell	Cell	Exo	Exo
Canonical Pathway	RAvsNC	RVvsNC	RAvsNC	RVvsNC
Integrin Signaling	2.84019	2.33333	-3	-3.05085
Phospholipase C Signaling	3.31662	3.31662	-2	-2.33333
Cardiac Hypertrophy Signaling	3.60555	3.4641	-1.34164	-1.88982
Cdc42 Signaling	2.44949	2.12132	-2.23607	-2.82843
Actin Cytoskeleton Signaling	3.60555	3.60555	-0.447214	-1.66667
Signaling by Rho Family GTPases	3.4641	3.20713	N/A	-1.88982
IL-8 Signaling	3.31662	2.7136	N/A	-2
EIF2 Signaling	1.89737	2.12132	-2.23607	-1.73205
CXCR4 Signaling	3.31662	2.64575	N/A	-2
Dendritic Cell Maturation	2.44949	2	-1	-2.44949
fMLP Signaling in Neutrophils	2.44949	2.82843	N/A	-1.88982
LXR/RXR Activation	2.13809	N/A	-2.67261	-2.32379
Regulation of Actin-based Motility by Rho	2.82843	2.64575	N/A	-1.63299
Ephrin Receptor Signaling	2.64575	2.44949	N/A	-1.88982
RhoA Signaling	2.33333	3	N/A	-1.63299
RhoGDI Signaling	-2.7136	-3	0.447214	0.707107
Leukocyte Extravasation Signaling	2.3094	3	-0.816497	-0.707107
Rac Signaling	2	2.12132	N/A	-2.64575
Nitric Oxide Signaling in the Cardiovascular System	2.23607	2.44949	-1	-1
ERK/MAPK Signaling	2.12132	1.88982	-1.13389	-1.41421
Protein Kinase A Signaling	2.52357	3.44124	0.301511	-0.258199
Fcγ Receptor-mediated Phagocytosis in Macrophages and Monocytes	2.23607	2.64575	N/A	-1.41421
Gαq Signaling	2.64575	2.64575	N/A	-1
Production of Nitric Oxide and Reactive Oxygen Species in Macrophages	2.33333	1.34164	-1.38675	-1.06904
Colorectal Cancer Metastasis Signaling	1.88982	2.12132	N/A	-2
B Cell Receptor Signaling	2	2.23607	N/A	-1.63299
Role of NFAT in Regulation of the Immune Response	2.23607	2.23607	N/A	-1.34164
NRF2-mediated Oxidative Stress Response	2.44949	2	N/A	-1.34164
Thrombin Signaling	3	2.64575	N/A	N/A
Synaptic Long Term Potentiation	2	2.64575	-0.447214	-0.447214
PI3K Signaling in B Lymphocytes	2	2.44949	N/A	-1
PI3K/AKT Signaling	1.63299	2.12132	0.447214	-1.13389
Agrin Interactions at Neuromuscular Junction	2.23607	2	N/A	-1
PPARα/RXRα Activation	-0.707107	-1.63299	-2.23607	-0.447214
IL-6 Signaling	3	2	N/A	N/A
Dopamine-DARPP32 Feedback in cAMP Signaling	2.23607	2.23607	-0.447214	0
Relaxin Signaling	2.44949	2.44949	N/A	N/A
Cholecystokinin/Gastrin-mediated Signaling	2.64575	2.23607	0	N/A
Gα12/13 Signaling	2.64575	2.23607	N/A	N/A
14-3-3-mediated Signaling	2	2.82843	N/A	N/A
ILK Signaling	1.50756	1.41421	-1	-0.816497
CREB Signaling in Neurons	2.23607	2.44949	N/A	N/A
G Beta Gamma Signaling	2.44949	2.23607	N/A	N/A
Chemokine Signaling	2	2.64575	N/A	0
PPAR Signaling	-2.23607	-2.23607	N/A	N/A
Gαs Signaling	2.23607	2.23607	N/A	N/A
Glioma Invasiveness Signaling	1.63299	2	0.447214	-0.377964
P2Y Purigenic Receptor Signaling Pathway	2	2.44949	N/A	N/A
PAK Signaling	2.44949	2	N/A	N/A
Ephrin B Signaling	2	2.23607	N/A	N/A
Acute Phase Response Signaling	2.11058	2	0	0
Role of NFAT in Cardiac Hypertrophy	2	2	N/A	N/A
CDK5 Signaling	1.34164	0.447214	-1.34164	-0.816497
α-Adrenergic Signaling	1.34164	1.34164	N/A	-1
Androgen Signaling	1.63299	2	N/A	N/A
CD28 Signaling in T Helper Cells	N/A	2.23607	N/A	-1.34164
mTOR Signaling	1	1.34164	N/A	-1
Gαi Signaling	1.88982	1.34164	N/A	N/A
Coagulation System	0.447214	N/A	1.34164	1
Huntington's Disease Signaling	1.34164	1.13389	N/A	0
HIPPO signaling	-0.447214	-2	N/A	N/A
Cardiac β-adrenergic Signaling	1.34164	1	0	N/A
Telomerase Signaling	1	1.34164	N/A	N/A
Melatonin Signaling	N/A	2.23607	N/A	N/A
Corticotropin Releasing Hormone Signaling	2.23607	N/A	N/A	N/A
Antiproliferative Role of Somatostatin Receptor 2	N/A	2	N/A	N/A
Role of IL-17F in Allergic Inflammatory Airway Diseases	2	N/A	0	N/A
VEGF Signaling	2	N/A	N/A	N/A
ERK5 Signaling	N/A	2	N/A	N/A
p70S6K Signaling	N/A	1	N/A	-1
IGF-1 Signaling	2	N/A	N/A	N/A
Actin Nucleation by ARP-WASP Complex	N/A	N/A	N/A	-2
Aldosterone Signaling in Epithelial Cells	N/A	2	N/A	N/A
Intrinsic Prothrombin Activation Pathway	N/A	N/A	-1	-0.707107
Insulin Receptor Signaling	0	0	N/A	-1
IL-1 Signaling	1	N/A	N/A	N/A
Regulation of eIF4 and p70S6K Signaling	N/A	N/A	N/A	-1
Remodeling of Epithelial Adherens Junctions	N/A	N/A	N/A	-0.816497
Complement System	N/A	N/A	N/A	-0.816497
eNOS Signaling	-0.707107	N/A	N/A	N/A
Apoptosis Signaling	N/A	-0.447214	N/A	N/A
CCR5 Signaling in Macrophages	N/A	N/A	N/A	N/A
Lipid Antigen Presentation by CD1	N/A	N/A	N/A	N/A
Atherosclerosis Signaling	N/A	N/A	N/A	N/A
Mechanisms of Viral Exit from Host Cells	N/A	N/A	N/A	N/A
PXR/RXR Activation	N/A	N/A	N/A	N/A
Tight Junction Signaling	N/A	N/A	N/A	N/A
Histidine Degradation III	0	0	N/A	N/A
Arginine Biosynthesis IV	0	N/A	N/A	N/A
Glycine Betaine Degradation	0	0	N/A	N/A
Oncostatin M Signaling	N/A	N/A	N/A	N/A
Acetyl-CoA Biosynthesis III (from Citrate)	0	0	N/A	0
CMP-N-acetylneuraminate Biosynthesis I (Eukaryotes)	N/A	N/A	0	N/A
Altered T Cell and B Cell Signaling in Rheumatoid Arthritis	N/A	N/A	N/A	N/A
Estrogen-Dependent Breast Cancer Signaling	N/A	N/A	N/A	N/A
Colanic Acid Building Blocks Biosynthesis	N/A	0	N/A	N/A
Serotonin Degradation	N/A	N/A	N/A	N/A
Pentose Phosphate Pathway (Oxidative Branch)	0	0	N/A	N/A
Sertoli Cell-Sertoli Cell Junction Signaling	N/A	N/A	N/A	N/A
HIF1α Signaling	N/A	N/A	N/A	N/A
Leukotriene Biosynthesis	N/A	N/A	0	0
Axonal Guidance Signaling	N/A	N/A	N/A	N/A
nNOS Signaling in Skeletal Muscle Cells	N/A	N/A	N/A	N/A
Uracil Degradation II (Reductive)	0	0	N/A	N/A
Systemic Lupus Erythematosus Signaling	N/A	N/A	N/A	N/A
Purine Nucleotides De Novo Biosynthesis II	N/A	N/A	N/A	N/A
Role of IL-17A in Psoriasis	N/A	0	N/A	N/A
TCA Cycle II (Eukaryotic)	N/A	N/A	0	0
Sulfate Activation for Sulfonation	N/A	0	0	0
Estrogen Biosynthesis	N/A	N/A	N/A	N/A
Glycogen Degradation III	N/A	N/A	N/A	N/A
Superpathway of Methionine Degradation	N/A	0	N/A	N/A
Neuregulin Signaling	N/A	N/A	N/A	N/A
CCR3 Signaling in Eosinophils	N/A	N/A	N/A	N/A
Hypoxia Signaling in the Cardiovascular System	N/A	N/A	N/A	N/A
L-carnitine Biosynthesis	0	0	0	N/A
Cellular Effects of Sildenafil (Viagra)	N/A	N/A	N/A	N/A
Pentose Phosphate Pathway (Non-oxidative Branch)	0	N/A	N/A	N/A
Semaphorin Signaling in Neurons	N/A	N/A	N/A	N/A
Epoxysqualene Biosynthesis	0	N/A	0	0
Endoplasmic Reticulum Stress Pathway	N/A	N/A	N/A	N/A
Phototransduction Pathway	N/A	N/A	N/A	N/A
Oxidized GTP and dGTP Detoxification	0	0	0	N/A
Glucocorticoid Receptor Signaling	N/A	N/A	N/A	N/A
iNOS Signaling	N/A	N/A	N/A	N/A
Glutathione Redox Reactions I	0	N/A	N/A	N/A
FXR/RXR Activation	N/A	N/A	N/A	N/A
Gluconeogenesis I	N/A	N/A	N/A	N/A
Glycine Biosynthesis I	0	0	N/A	N/A
RAN Signaling	N/A	N/A	N/A	N/A
UDP-N-acetyl-D-galactosamine Biosynthesis I	0	0	N/A	N/A
Maturity Onset Diabetes of Young (MODY) Signaling	0	0	N/A	N/A
Tyrosine Degradation I	0	0	N/A	N/A
Taurine Biosynthesis	0	0	N/A	N/A
UDP-N-acetyl-D-galactosamine Biosynthesis II	N/A	N/A	N/A	N/A
Pyrimidine Ribonucleotides Interconversion	0	0	N/A	N/A
Mitochondrial Dysfunction	N/A	N/A	N/A	N/A
Dopamine Receptor Signaling	N/A	N/A	N/A	N/A
Formaldehyde Oxidation II (Glutathione-dependent)	0	0	0	N/A
Pyrimidine Ribonucleotides De Novo Biosynthesis	0	0	N/A	N/A
Regulation of IL-2 Expression in Activated and Anergic T Lymphocytes	N/A	N/A	N/A	N/A
IL-17A Signaling in Gastric Cells	N/A	N/A	N/A	N/A
Methionine Degradation I (to Homocysteine)	N/A	0	N/A	N/A
Galactose Degradation I (Leloir Pathway)	N/A	N/A	N/A	N/A
T Cell Receptor Signaling	N/A	N/A	N/A	N/A
Cysteine Biosynthesis III (mammalia)	N/A	0	N/A	N/A
Prostate Cancer Signaling	N/A	N/A	N/A	N/A
Phenylalanine Degradation I (Aerobic)	N/A	0	N/A	N/A
UDP-D-xylose and UDP-D-glucuronate Biosynthesis	0	0	0	N/A
Superpathway of Citrulline Metabolism	0	N/A	N/A	N/A
Thymine Degradation	0	0	N/A	N/A
S-adenosyl-L-methionine Biosynthesis	0	0	0	N/A
Glutamate Degradation X	0	0	N/A	N/A
Inhibition of Angiogenesis by TSP1	N/A	N/A	0	N/A
Role of Osteoblasts, Osteoclasts and Chondrocytes in Rheumatoid Arthritis	N/A	N/A	N/A	N/A
Melatonin Degradation II	0	N/A	N/A	N/A
Glutathione Redox Reactions II	N/A	N/A	N/A	0
IL-12 Signaling and Production in Macrophages	N/A	N/A	N/A	N/A
Folate Transformations I	0	0	N/A	N/A
Glycolysis I	N/A	N/A	N/A	N/A
Epithelial Adherens Junction Signaling	N/A	N/A	N/A	N/A
Antiproliferative Role of TOB in T Cell Signaling	N/A	N/A	0	N/A
Clathrin-mediated Endocytosis Signaling	N/A	N/A	N/A	N/A
Glutathione-mediated Detoxification	N/A	N/A	N/A	N/A
G Protein Signaling Mediated by Tubby	N/A	N/A	N/A	N/A
Antigen Presentation Pathway	N/A	N/A	N/A	N/A
Autoimmune Thyroid Disease Signaling	N/A	N/A	N/A	N/A
Hypusine Biosynthesis	0	0	N/A	N/A
Germ Cell-Sertoli Cell Junction Signaling	N/A	N/A	N/A	N/A
Inflammasome pathway	N/A	N/A	0	N/A
Inosine-5'-phosphate Biosynthesis II	0	N/A	N/A	N/A
Folate Polyglutamylation	0	0	N/A	N/A
Triacylglycerol Degradation	0	0	N/A	N/A
L-cysteine Degradation III	N/A	N/A	N/A	N/A
Communication between Innate and Adaptive Immune Cells	N/A	N/A	N/A	N/A
Granulocyte Adhesion and Diapedesis	N/A	N/A	N/A	N/A
Mitotic Roles of Polo-Like Kinase	N/A	N/A	N/A	N/A
B Cell Development	N/A	N/A	0	0
Methylglyoxal Degradation I	N/A	N/A	N/A	N/A
Agranulocyte Adhesion and Diapedesis	N/A	N/A	N/A	N/A
Adenine and Adenosine Salvage VI	0	0	N/A	N/A
Role of Hypercytokinemia/hyperchemokinemia in the Pathogenesis of Influenza	N/A	N/A	N/A	0
Methionine Salvage II (Mammalian)	0	0	0	N/A
LPS/IL-1 Mediated Inhibition of RXR Function	0	N/A	N/A	N/A
Phagosome Maturation	N/A	N/A	N/A	N/A
Granzyme A Signaling	N/A	0	N/A	N/A
N-acetylglucosamine Degradation II	N/A	N/A	0	0
Role of Cytokines in Mediating Communication between Immune Cells	N/A	N/A	0	0
Glutaryl-CoA Degradation	N/A	N/A	N/A	0
Breast Cancer Regulation by Stathmin1	N/A	N/A	N/A	N/A
Glutamate Biosynthesis II	0	0	N/A	N/A
Phenylalanine Degradation IV (Mammalian, via Side Chain)	N/A	N/A	N/A	N/A
Macropinocytosis Signaling	N/A	N/A	N/A	0
Role of Tissue Factor in Cancer	N/A	N/A	N/A	N/A
Asparagine Biosynthesis I	N/A	0	0	0
Virus Entry via Endocytic Pathways	N/A	N/A	N/A	N/A
tRNA Charging	N/A	N/A	N/A	N/A
Extrinsic Prothrombin Activation Pathway	N/A	N/A	N/A	N/A
5-aminoimidazole Ribonucleotide Biosynthesis I	N/A	0	N/A	N/A
nNOS Signaling in Neurons	N/A	N/A	N/A	N/A
Unfolded protein response	N/A	N/A	N/A	N/A
Glycogen Degradation II	N/A	N/A	N/A	N/A
Sucrose Degradation V (Mammalian)	N/A	N/A	N/A	N/A
Hepatic Fibrosis / Hepatic Stellate Cell Activation	N/A	N/A	N/A	N/A
Thiosulfate Disproportionation III (Rhodanese)	N/A	N/A	N/A	N/A
Caveolar-mediated Endocytosis Signaling	N/A	N/A	N/A	N/A
Toll-like Receptor Signaling	N/A	N/A	N/A	N/A
Tumoricidal Function of Hepatic Natural Killer Cells	N/A	N/A	0	0
Oxidative Phosphorylation	N/A	N/A	0	0
Pentose Phosphate Pathway	0	N/A	N/A	N/A
autophagy	N/A	N/A	N/A	N/A
Paxillin Signaling	N/A	N/A	N/A	0
Noradrenaline and Adrenaline Degradation	N/A	N/A	N/A	N/A
Vitamin-C Transport	N/A	0	0	0
Glutathione Biosynthesis	0	N/A	N/A	N/A
Neuroprotective Role of THOP1 in Alzheimer's Disease	N/A	N/A	N/A	N/A
Protein Ubiquitination Pathway	N/A	N/A	N/A	N/A
NAD Phosphorylation and Dephosphorylation	0	N/A	0	0
Adenine and Adenosine Salvage I	0	0	0	N/A
Nur77 Signaling in T Lymphocytes	N/A	N/A	N/A	N/A
Cell Cycle: G2/M DNA Damage Checkpoint Regulation	N/A	N/A	N/A	N/A
Aryl Hydrocarbon Receptor Signaling	N/A	N/A	N/A	N/A
Inhibition of Matrix Metalloproteases	N/A	N/A	N/A	N/A
Guanine and Guanosine Salvage I	N/A	N/A	0	0
Tyrosine Biosynthesis IV	N/A	0	N/A	N/A
γ-glutamyl Cycle	N/A	N/A	N/A	N/A
Graft-versus-Host Disease Signaling	N/A	N/A	N/A	N/A
