# Supplementary material for: Exosome-mediated bidirectional immune dysregulation in tuberculosis: proteomic profiling reveals strain-specific strategies of virulent H37Rv and attenuated H37Ra
Source: Front Immunol. 2026 Jan 23;16:1696299. doi: 10.3389/fimmu.2025.1696299 (PMC12876188; doi:10.3389/fimmu.2025.1696299)
Supplement: Supplementary file 10 [file Table9.xlsx]

## Sheet: Sheet1
Supplemental Table 9 DEGs from serum exosomes derived from HC LTBI and TB
Gene_id	Gene	Locus	HC （log10 FPKM+1）	LTBI（log10 FPKM+1）	TB （log10 FPKM+1）	log2(LTBI/HC)	log2(TB/HC)	log2(TB/LTBI)	P-value(LTBI/HC)	P-value(TB/HC)	P-value(TB/LTBI)	genetype
ENSG00000132906.17	CASP9	chr1:15456727-15526534	7.90237	16.6335	13.0669	1.07373	0.725564	-0.348168	0.027	0.08925	0.43895	protein_coding
ENSG00000141522.11	ARHGDIA	chr17:81867720-81871406	65.4957	106.927	23.8769	0.707159	-1.45579	-2.16295	0.017235	0.0067	0.0002	protein_coding
